# Supplementary material for: Integrative In Silico and Experimental Characterization of Endolysin LysPALS22: Structural Diversity, Ligand Binding Affinity, and Heterologous Expression
Source: Int J Mol Sci. 2025 Sep 3;26(17):8579. doi: 10.3390/ijms26178579 (PMC12429052; doi:10.3390/ijms26178579)
Supplement: Supplementary file 1 [file ijms-26-08579-s001.zip]

Archive with 2 entries (2 files):
- ijms-3815293-supplementary files/ijms-3815293-supplementary files.pptx
- ijms-3815293-supplementary files/ijms-3815293-Tables.xlsx
