# Supplementary material for: Integrative In Silico and Experimental Characterization of Endolysin LysPALS22: Structural Diversity, Ligand Binding Affinity, and Heterologous Expression
Source: Int J Mol Sci. 2025 Sep 3;26(17):8579. doi: 10.3390/ijms26178579 (PMC12429052; doi:10.3390/ijms26178579)
Supplement: Supplementary file 1 [file ijms-26-08579-s001.zip › ijms-3815293-supplementary files/ijms-3815293-Tables.xlsx]

## Sheet: Table S1
Table S1. List of endolysins analyzed in this study, including their corresponding protein IDs, sequences, bacteriophage origins, and NCBI accession numbers. The table provides information on the endolysins sourced from various bacteriophages infecting different bacterial species, such as Acinetobacter, Bacillus, Staphylococcus, Escherichia, Klebsiella, and Enterococcus. The reference endolysins,…
Protein_Name	NCBI_ID	GB_Accession	Protein_ID	Bacteriophage	Host	Group	DNA_Seq	Link	Proteins	Protein_Sequence	Link	Study_reference	Link
Endo_LysAB-vT2	55816537	QHJ75684.1	YP_009887092	Acinetobacter phage vB_AbaM_PhT2	Acinetobacter baumannii	Gram-Negative Bacteria	ATGGACGTTAAACCATTTTTTGATGCTGCTCGTGAACTTGCGGGCGGCAGACTCACCCAAGCACAAGTTGATGAATTAAACAAAGTTGTTAATCGCCTAGTACCAGATGATGTAGATATTTCTGATCTTGGTGTAGATTTGATTCGCCAATTTGAAGGCTTGAGAACTAGAGCTTATCAAGATAGTGTAGGCATCTGGACTATTGGCTATGGCACAATTAGATACCCTAATGGTGTTGCAGTTAAGGCTGGAGATGTTTGCACAGAAGAACAGGCAAAGTCATATATGAAACATGATCTTCAAAAATTTGTTAAAGCGGTCAATAAACTTGTAACTGTACCACTCAAACAAACTCAGTTTGATGCACTTGTATCATTAGTATACAATATTGGCGAAGGT…	https://www.ncbi.nlm.nih.gov/nuccore/NC_049494.1?report=fasta&from=34870&to=35433	Endo_LysAB-vT2	MDVKPFFDAARELAGGRLTQAQVDELNKVVNRLVPDDVDISDLGVDLIRQFEGLRTRAYQDSVGIWTIGYGTIRYPNGVAVKAGDVCTEEQAKSYMKHDLQKFVKAVNKLVTVPLKQTQFDALVSLVYNIGEGAFAGSTLLKKLNSKDYAGAAAQFLVWNKGRVKGKLEVIPGLTNRRKKEKAYFEQ	https://www.ncbi.nlm.nih.gov/protein/YP_009887092.1?report=fasta	Antibacterial activity of vB_AbaM_PhT2 phage hydrophobic amino acid fusion endolysin, combined with colistin against Acinetobacter baumannii	https://www.nature.com/articles/s41598-023-33822-8
Endo_LysAm24	APD20282.1	APD20282.1	APD20282.1	Acinetobacter phage AM24	Acinetobacter baumannii	Gram-Negative Bacteria			Endo_LysAm24	MDILKFNSRGDLVVHLQKKLASLGYKLNPDGIFGKATQEAVIHFQRQNGLTSDGIVGKLTWSMLDSKTSSIGKTRTISQNGINFIKSFEGLRLRAYDDGVGVITIGYGTTRYPNGHKVQLGDTCTEKQAEQYLSNDLVKFEKAVNELVKVPVNQNQYDALVSFTYNVGVGALSTSKALKLLNAGDYTGCAKAMLSWNKGRVGGKLVEIGGLTRRRNAEKDLFLK	https://www.ncbi.nlm.nih.gov/protein/APD20282.1?report=fasta	Broad Bactericidal Activity of the Myoviridae Bacteriophage Lysins LysAm24, LysECD7, and LysSi3 against Gram-Negative ESKAPE Pathogens	https://www.mdpi.com/1999-4915/11/3/284
Endo_LysB4	JN616385.1	AFF27501.1	AFF27501.1	Bacillus phage B4	Bacillus cereus	Gram-Positive Bacteria	ATGGCAATGGCATTACAAACTTTAATCGACAAGGCGAACCGTAAATTGAACGTTTCTGGTATGCGTAAGGACGTAGCAGACCGTACCCGCGCTGTCATTACACAAATGCATGCACAAGGTATTTATATCTGTGTAGCACAAGGTTTCCGTTCGTTTGCTGAACAGAACGCTTTATACGCGCAAGGTCGTACTAAACCGGGTAGCATCGTAACAAATGCACGAGGCGGACAATCGAACCACAACTACGGAGTAGCGGTAGACTTATGCTTGTACACACAAGACGGTTCTGACGTTATCTGGACAGTTGAAGGTAATTTCCGTAAGGTTATCGCAGCAATGAAAGCACAAGGCTTCAAATGGGGCGGAGATTGGGTTTCATTTAAAGATTACCCTCACTTT…	https://www.ncbi.nlm.nih.gov/nuccore/JN616385.1?report=fasta	Endo_LysB4	MAMALQTLIDKANRKLNVSGMRKDVADRTRAVITQMHAQGIYICVAQGFRSFAEQNALYAQGRTKPGSIVTNARGGQSNHNYGVAVDLCLYTQDGSDVIWTVEGNFRKVIAAMKAQGFKWGGDWVSFKDYPHFELYDVVGGQKPPADNGGAVDNGGGSGSTGGSGGGSTGGGSTGGGYDSSWFTKETGTFVTNTSIKLRTAPFTSADVIATLPAGSPVNYNGFGIEYDGYVWIRQPRSNGYGYLATGESKGGKRQNYWGTFK	https://www.ncbi.nlm.nih.gov/protein/AFF27501.1?report=fasta	Characterization of LysB4, an endolysin from the Bacillus cereus-infecting bacteriophage B4	https://bmcmicrobiol.biomedcentral.com/articles/10.1186/1471-2180-12-33
Endo_LysCSA13	55011414	AWD93110.1	YP_009819985.1	Staphylococcus phage CSA13	Staphylococcus aureus	Gram-Positive Bacteria	ATGAAATCACAAAAACAAGCAAAACAATGGATTGATGTCAACACTGGTAAAGGCGTTGACTTTGATGGTGCATATGGATTTCAATGTATGGACTTAGCTGTTGCTTATGTGTATTACATAACAGACGGTAAAGTTCGTATGTGGGGTAATGCCAAAGACGCTATCAATAACGACTTTAAAGGTTTAGCAACGGTGTATGAAAATACACCGAGGTTTAAACCACAATTAGGTGATGTTGCTGTTTATACAAACTCGCAATATGGACATATACAAGTTGTTATAAGTGGAAATCTTGATTATTATACATGTTTAGAACAAAACTGGTTGAATGGTGGATATGATGGTTGGGAAAAAGCAACAATCAGAACACATTATTATGATGGTGTGACACATTTCATT…	https://www.ncbi.nlm.nih.gov/nuccore/NC_048159.1?report=fasta&from=5844&to=6593	Endo_LysCSA13	MKSQKQAKQWIDVNTGKGVDFDGAYGFQCMDLAVAYVYYITDGKVRMWGNAKDAINNDFKGLATVYENTPRFKPQLGDVAVYTNSQYGHIQVVISGNLDYYTCLEQNWLNGGYDGWEKATIRTHYYDGVTHFIRPKFSDSNSQVLEQKIQETNSWNKNQYGTLYKSENGTFTCGSLPIFARVGSPKLSEPNGYWFQPNGYTPYDEVCLSDGLVWIGYNWQGTRYYLPVRQWNGKTGNAYSVGVPWGVFS	https://www.ncbi.nlm.nih.gov/protein/YP_009819985.1?report=fasta	Effective removal of staphylococcal biofilms on various food contact surfaces by Staphylococcus aureus phage endolysin LysCSA13	https://www.sciencedirect.com/science/article/abs/pii/S0740002019301832
Endo_LysECD7	N/A	ASJ80195.1	ASJ80195.1	Escherichia phage ECD7	engineered endolysins (E. coli)	Gram-Negative Bacteria			Endo_LysECD7	MFKLSQRSKDRLVGVHPDLVKVVHRALELTPVDFGITEGVRSLETQKKYVAEGKSKTMKSRHLHGLAVDVVAYPKDKDTWNMKYYRMIADAFKQAGRELGVSVEWGGDWVSFKDGVHFQLPHSKYPDPK	https://www.ncbi.nlm.nih.gov/protein/ASJ80195.1?report=fasta	Modulation of Endolysin LysECD7 Bactericidal Activity by Different Peptide Tag Fusion	https://pmc.ncbi.nlm.nih.gov/articles/PMC7175214/
Endo_LysH5	EU573240.1	ACE77796.1	B8QIR1.1	Staphylococcus phage phiH5	Staphylococcus aureus	Gram-Positive Bacteria	TTAACTGATTTCTCCCCATAAGTCACCTAATATCTGATTAGGCGGGGCAGAACCATTCCATGTTCTAATAGGCAAGTAATAACGTTGCCCCTCCCATGTATATCCTACCCAAACGTGGCCATCTTGTAACATCACTTCTGTATAATCACAATATCCACCAGGTTGGAACTGATAACCCACTGGACAAGATAAAAATGGCCCCACTTTTCTTACTGTGATTGGTTGATTGCCGTTTGTGAATCTAGCACTTTCTTCCATGTAGTAAGTACCATATTTATTACGTTTCCATGCACTTGCAACTGGCTTAACTGTATTACTTGAAGCACTTGAATCATTTGAGACAGTAGCAACCGGTATTTTACCATCCATGTATGCTCTAATTTGCTTGATAAAGTAGTC…	https://www.ncbi.nlm.nih.gov/nuccore/EU573240.1?report=fasta	Endo_LysH5	MQAKLTKKEFIEWLKTSEGKQYNADGWYGFQCFDYANAGWKALFGLLLKGVGAKDIPFANNFDGLATVYQNTPDFLAQPGDMVVFGSNYGAGYGHVAWVIEATLDYIIVYEQNWLGGGWTDGVQQPGSGWEKVTRRQHAYDFPMWFIRPNFKSETAPRSVQSPTQASKKETAKPQPKAVELKIIKDVVKGYDLPKRGSNPNFIVIHNDAGSKGATAEAYRNGLVNAPLSRLEAGIAHSYVSGNTVWQALDESQVGWHTANQIGNKYGYGIEVCQSMGADNATFLKNEQATFQECARLLKKWGLPANRNTIRLHNEFTSTSCPHRSSVLHTGFDPVTRGLLPEDKRLQLKDYFIKQIRAYMDGKIPVATVSNDSSASSNTVKPVASAWKRNKYGTYYMEE…	https://www.ncbi.nlm.nih.gov/protein/B8QIR1.1?report=fasta	Effective Removal of Staphylococcal Biofilms by the Endolysin LysH5	https://journals.plos.org/plosone/article?id=10.1371/journal.pone.0107307#pone-0107307-t001
Endo_LysP108	22110234	AIK69635.1	YP_009099525.1	Staphylococcus phage P108	Staphylococcus aureus XN108	Gram-Positive Bacteria	ATGGATAAACGTGGTAAGAAACCTGAAGGAATGGTAATACACAACGATGCAGGTCGTTCTTCAGGGCAACAATACGAGAATTCATTAGCTAACGCAGGTTATGCTAGATATGCTAATGGTATTGCTCATTACTATGGCTCTGAAGGTTATGTATGGGAAGCAATAGATGCTAAGAATCAAATTGCTTGGCACACAGGAGATGGAACAGGAGCAAACTCAGGTAACTTTAGATTTGCAGGTATTGAAGTCTGTCAATCAATGAGTGCTAGTGATGCTCAATTCCTTAAAAACGAACAAGCAGTATTCCAATTTACTGCAGAGAAATTTAAAGAATGGGGTCTTACTCCTAATCGTAAAACTGTAAGATTGCATATGGAATTTGTTCCAACAGCTTGTCCT…	https://www.ncbi.nlm.nih.gov/nuccore/NC_025426.1?report=fasta&from=114211&to=115098&strand=true	Endo_LysP108	MDKRGKKPEGMVIHNDAGRSSGQQYENSLANAGYARYANGIAHYYGSEGYVWEAIDAKNQIAWHTGDGTGANSGNFRFAGIEVCQSMSASDAQFLKNEQAVFQFTAEKFKEWGLTPNRKTVRLHMEFVPTACPHRSMVLHTGFNPVTQGRPSQAIMNKLKDYFIKQIKNYMDKGTSSSTVVKDGKTSSASTPATRPVTGSWKKNQYGTWYKPENATFVNGNQPIVTRIGSPFLNAPVGGNLPAGATIVYDEVCIQAGHIWIGYNAYNGNRVYCPVRTCQGVPPNHIPGVAWGVFK	https://www.ncbi.nlm.nih.gov/protein/YP_009099525.1?report=fasta	Phage Endolysin LysP108 Showed Promising Antibacterial Potential Against Methicillin-resistant Staphylococcus aureus	https://www.frontiersin.org/journals/cellular-and-infection-microbiology/articles/10.3389/fcimb.2021.668430/full
Endo_LysPA26	KY615005.1	ARB16052.1	ARB16052.1	Bacteriophage sp. isolate	Pseudomonas aeruginosa	Gram-Negative Bacteria	ATGCGAACGAATAATATCGACGCCATTAAAGAGCACGAGGGGCTACGTCTTGTAGCCTACCTCGACTCTGTAGGTGTATGGACCATTGGTTATGGTGACACTGGCCCTGATGTAGTTAAGGGCCTTACTATTACCAAAGAAGAGGCCGAGAAGCGCCTTAGGAAGCGTCTGGTGGAGTTTGAAGGGTATGTCAATACCTACGTCAAGGTTCCGCTCAAACAGCATCAATTCGACGCTCTGGTGAGTTTGGTGTACAACATTGGTCCTACTAACTTCAAGACCTCGACGTTGCTTAAGAAGCTTAACGCTGGGGATTATATTGGAGCGGCTGATCAGTTCCTAGTGTGGAACAAAGGCCGAGTAGATGGGAAGCTTGTTGTGATTAAGGGTCTTGCTAAT…	https://www.ncbi.nlm.nih.gov/nuccore/KY615005.1?report=fasta	Endo_LysPA26	MRTNNIDAIKEHEGLRLVAYLDSVGVWTIGYGDTGPDVVKGLTITKEEAEKRLRKRLVEFEGYVNTYVKVPLKQHQFDALVSLVYNIGPTNFKTSTLLKKLNAGDYIGAADQFLVWNKGRVDGKLVVIKGLANRRAKERKQFLGE	https://www.ncbi.nlm.nih.gov/protein/ARB16052.1?report=fasta	A Novel Antimicrobial Endolysin, LysPA26, against Pseudomonas aeruginosa	https://www.frontiersin.org/journals/microbiology/articles/10.3389/fmicb.2017.00293/full
Endo_LysPALS22_Ec	N/A	N/A	N/A	N/A	Escherichia coli	Gram-Negative Bacteria	GATGCATCATCATCATCATCACGCGAAAAAACACATCGGTACCTGGAACGGTGTTCCGGTTTACACCGATTTCCTGCCGATCGGTACCCGTCGTGCGGGTGATAAACTGAACGGTCCGAAATTCATCGTTGCGCACGATACCGGGAACCCGAACACCACCGCGCAGAACAACGTTGATTATTACCGTAACTCTTACAACATCGATTGGAACTATACCGCGTCTGCTCACATTTTCGTTGATGATAAAGAATGCATCATCTGCGTTCCGCTGGATGAAAAAGCGTGGCACGTTATGTACAACACTCCGACCGACAACAGCTGGTACGGTATTGATGCTAACGATGGTGCGATCGGTGTTGAAGGCTGCTATTTCAGCAACCGTTCTCGTAGCCTGAAATC…		Endo_LysPALS22_Ec	MHHHHHHAKKHIGTWNGVPVYTDFLPIGTRRAGDKLNGPKFIVAHDTGNPNTTAQNNVDYYRNSYNIDWNYTASAHIFVDDKECIICVPLDEKAWHVMYNTPTDNSWYGIDANDGAIGVEGCYFSNRSRSLKSFDNYCRVLAFLCKEYKINASTNMPGHQDIQADKQDPGNLLAACGMSRSVSNVDKKVLTYMKNGATSTAKTSTATKSTTTTKAPAKPKKTSTETSTTWKRNSAGILWKTEKATFKCGVSVGIITRKNGPWTGWPQGPRMSKGDTIKYDEIQDFNGYIWVSGKFKGQYVYVPVGKSNGNGKRIGPAWGTFS
Endo_LysPALS22_Pp	N/A	N/A	N/A	N/A	P_pastoris	Yeast	GGACCACCTTGAGAGATCAAAAAACAACTAATTATTCGAAACGATGAGATTTCCTTCAATTTTTACTGCTGTTTTATTCGCAGCATCCTCCGCATTAGCTGCTCCAGTCAACACTACAACAGAAGATGAAACGGCACAAATTCCGGCTGAAGCTGTCATCGGTTACTCAGATTTAGAAGGGGATTTCGATGTTGCTGTTTTGCCATTTTCCAACAGCACAAATAACGGGTTATTGTTTATAAATACTACTATTGCCAGCATTGCTGCTAAAGAAGAAGGGGTATCTCTCGAGAAAAGAGAGGCTGAAGCTGAATTCGCTAAGAAGCATATTGGTACTTGGAACGGTGTTCCAGTTTACACTGATTTCTTGCCAATTGGTACTAGAAGAGCTGGTGACAA…		Endo_LysPALS22_Pp	MRFPSIFTAVLFAASSALAAPVNTTTEDETAQIPAEAVIGYSDLEGDFDVAVLPFSNSTNNGLLFINTTIASIAAKEEGVSLEKREAEAEFAKKHIGTWNGVPVYTDFLPIGTRRAGDKLNGPKFIVAHDTGNPNTTAQNNVDYYRNSYNIDWNYTASAHIFVDDKECIICVPLDEKAWHVMYNTPTDNSWYGIDANDGAIGVEGCYFSNRSRSLKSFDNYCRVLAFLCKEYKINASTNMPGHQDIQADKQDPGNLLAACGMSRSVSNVDKKVLTYMKNGATSTAKTSTATKSTTTTKAPAKPKKTSTETSTTWKRNSAGILWKTEKATFKCGVSVGIITRKNGPWTGWPQGPRMSKGDTIKYDEIQDFNGYIWVSGKFKGQYVYVPVGKSNGNGKRIG…
Endo_LysZX4-NCA	64470189	QTH79953.1	YP_010054503	Klebsiella phage vB_KpnS_ZX4	Klebsiella pneumoniae	Gram-Negative Bacteria	ATGAAACTATCAACGCGCGGAAAGAATTTAATTAAATCTCATGAAGGGCTAGTGCTTGCAGTTTACCCTGACCCGGCAACCGGAGGCGCTCCGTACACCGCCGGATACGGTCATGCCGGAAGCGACGTTAAGCCGGGAATGAAGGTCACGCAGGCAATGGCTGACGCATGGTTTGATAAAGACGTAGCGAAATTTGAAAGCGGCGTTTCGTCACTCATCACATCCCCAACAACTCAGGGGCAGTTTGATGCAATGGTGTCGCTGGCCTACAACATTGGCCTTGGTAACTTTGGTAAATCAACTCTGCTGAAAAAGCATAATTCCTGCTGCTACACCTGCGCCGCCGACCAGTTCCGGGTATGGAATCGCGCCAATGGCAAGGTCATGAACGGACTCACA…	https://www.ncbi.nlm.nih.gov/nuccore/NC_054654.1?report=fasta&from=5829&to=6266	Endo_LysZX4-NCA	MKLSTRGKNLIKSHEGLVLAVYPDPATGGAPYTAGYGHAGSDVKPGMKVTQAMADAWFDKDVAKFESGVSSLITSPTTQGQFDAMVSLAYNIGLGNFGKSTLLKKHNSCCYTCAADQFRVWNRANGKVMNGLTKRRAAERQVYMS	https://www.ncbi.nlm.nih.gov/protein/YP_010054503.1?report=fasta	LysZX4-NCA, a new endolysin with broad-spectrum antibacterial activity for topical treatment	https://www.sciencedirect.com/science/article/pii/S0168170223002587
Endo_Ply113	MZ147816.1	QVW54600.1	QVW54600.1	Enterococcus phage 113	Enterococcus faecalis	Gram-Positive Bacteria			Endo_Ply113	MSNINMETAIANMYALKARGITYSMNYSRTGADGTGDCSGTVYDSLRKAGASDAGWVLNTDSMHSWLEKNGFKLIAQNQEWSAKRGDVVIFGKKGASGGSAGHVVIFISSTQIIHCTWKSATANGVYVDNEATTCPYSMGWYVYRLNGGSTPPKPNTKKIKVLKHATNWSPSSKGAKMASFVKGGTFEVKQQRPISYSYSNQEYLIVNKGTVLGWVLSQDIEGGYGSDRVGGSKPKLPAGFTKEEATFINGNAPITTRKNKPSLSSPTATPLYPGQSVRYLGWKSAEGYIWIYATDGRYIPVRPVGKKAWGTFK	https://www.ncbi.nlm.nih.gov/protein/QVW54600.1?report=fasta	Bacteriophage endolysin Ply113 as a potent antibacterial agent against polymicrobial biofilms formed by enterococci and Staphylococcus aureus	https://www.frontiersin.org/journals/microbiology/articles/10.3389/fmicb.2023.1304932/full#h5
Endo_PlyG_CBD	N/A	PDB: 2L48_A	PDB_ID: 2L48	Bacillus phage Gamma	Escherichia coli	Gram-Negative Bacteria			Endo_PlyG_CBD	GSIQKVKNGNVATTSPTKQNIIQSGAFSPYETPDVMGALTSLKMTADFILQSDGLTYFISKPTSDAQLKAMKEYLDRKGWWYEVK	https://www.rcsb.org/structure/2L48	Molecular Docking of Endolysins for Studying Peptidoglycan Binding Mechanism	https://www.mdpi.com/1420-3049/29/22/5386
Endo_PlyG_EAD	N/A	PDB: 2L47_A	PDB_ID: 2L47	Bacillus phage Gamma	Escherichia coli	Gram-Negative Bacteria			Endo_PlyG_EAD	MEIQKKLVDPSKYGTKCPYTMKPKYITVHNTYNDAPAENEVSYMISNNNEVSFHIAVDDKKAIQGIPLERNAWACGDGNGSGNRQSISVEICYSKSGGDRYYKAEDNAVDVVRQLMSMYNIPIENVRTHQSWSGKYCPHRMLAEGRWGAFIQKVKNGNVATTSPT	https://www.rcsb.org/structure/2L47	Molecular Docking of Endolysins for Studying Peptidoglycan Binding Mechanism	https://www.mdpi.com/1420-3049/29/22/5386
Endo_T5-Zn2+	AY509815.1	AAS19387.1 (PDB: 2MXZ)	PDB_ID: 2MXZ	Enterobacteria phage T5	Escherichia coli	Gram-Negative Bacteria			Endo_T5-Zn2+	MSFKFGKNSEKQLATVKPELQKVARRALELSPYDFTIVQGIRTVAQSAQNIANGTSFLKDPSKSKHITGDAIDFAPYINGKIDWNDLEAFWAVKKAFEQAGKELGIKLRFGADWNASGDYHDEIKRGTYDGGHVELV	https://www.rcsb.org/structure/2MXZ	Molecular Docking of Endolysins for Studying Peptidoglycan Binding Mechanism	https://www.mdpi.com/1420-3049/29/22/5386	https://febs.onlinelibrary.wiley.com/doi/full/10.1111/j.1742-4658.2009.07443.x
Endo_T5-Zn2+/Ca2+	AY587007.1	AAX11973.1 (PDB: 8P3A )	PDB_ID: 8P3A	Enterobacteria phage T5	Escherichia coli B	Gram-Negative Bacteria		https://www.ncbi.nlm.nih.gov/nuccore/59897142	Endo_T5-Zn2+/Ca2+	MSFKFGKNSEKQLATVKPELQKVARRALELSPYDFTIVQGIRTVAQSAQNIANGTSFLKDPSKSKHITGDAIDFAPYINGKIDWNDLEAFWAVKKAFEQAGKELGIKLRFGADWNASGDYHDEIKRGTYDGGHVELV	https://www.rcsb.org/structure/8P3A	Molecular Docking of Endolysins for Studying Peptidoglycan Binding Mechanism	https://www.mdpi.com/1420-3049/29/22/5386	https://febs.onlinelibrary.wiley.com/doi/full/10.1111/j.1742-4658.2009.07443.x

## Sheet: Table S2
Table S2. Showing protein IDS, sequences, and physiochemical properties.
Sequence ID	Protein_Sequence	Sequence ID	Amino Acid	MW (kDa)	Theoretical pI	Instability Index	Aliphatic Index	GRAVY
Endo_LysAB-vT2	MDVKPFFDAARELAGGRLTQAQVDELNKVVNRLVPDDVDISDLGVDLIRQFEGLRTRAYQDSVGIWTIGYGTIRYPNGVAVKAGDVCTEEQAKSYMKHDLQKFVKAVNKLVTVPLKQTQFDALVSLVYNIGEGAFAGSTLLKKLNSKDYAGAAAQFLVWNKGRVKGKLEVIPGLTNRRKKEKAYFEQ	Endo_LysAB-vT2	187	20.7849	9.32	25.12	92.25	-0.276
Endo_LysAm24	MDILKFNSRGDLVVHLQKKLASLGYKLNPDGIFGKATQEAVIHFQRQNGLTSDGIVGKLTWSMLDSKTSSIGKTRTISQNGINFIKSFEGLRLRAYDDGVGVITIGYGTTRYPNGHKVQLGDTCTEKQAEQYLSNDLVKFEKAVNELVKVPVNQNQYDALVSFTYNVGVGALSTSKALKLLNAGDYTGCAKAMLSWNKGRVGGKLVEIGGLTRRRNAEKDLFLK	Endo_LysAm24	224	24.5672	9.61	18.87	90.49	-0.298
Endo_LysB4	MAMALQTLIDKANRKLNVSGMRKDVADRTRAVITQMHAQGIYICVAQGFRSFAEQNALYAQGRTKPGSIVTNARGGQSNHNYGVAVDLCLYTQDGSDVIWTVEGNFRKVIAAMKAQGFKWGGDWVSFKDYPHFELYDVVGGQKPPADNGGAVDNGGGSGSTGGSGGGSTGGGSTGGGYDSSWFTKETGTFVTNTSIKLRTAPFTSADVIATLPAGSPVNYNGFGIEYDGYVWIRQPRSNGYGYLATGESKGGKRQNYWGTFK	Endo_LysB4	262	27.883	9.21	26.01	59.58	-0.427
Endo_LysCSA13	MKSQKQAKQWIDVNTGKGVDFDGAYGFQCMDLAVAYVYYITDGKVRMWGNAKDAINNDFKGLATVYENTPRFKPQLGDVAVYTNSQYGHIQVVISGNLDYYTCLEQNWLNGGYDGWEKATIRTHYYDGVTHFIRPKFSDSNSQVLEQKIQETNSWNKNQYGTLYKSENGTFTCGSLPIFARVGSPKLSEPNGYWFQPNGYTPYDEVCLSDGLVWIGYNWQGTRYYLPVRQWNGKTGNAYSVGVPWGVFS	Endo_LysCSA13	249	28.3626	6.81	19.09	62.57	-0.576
Endo_LysECD7	MFKLSQRSKDRLVGVHPDLVKVVHRALELTPVDFGITEGVRSLETQKKYVAEGKSKTMKSRHLHGLAVDVVAYPKDKDTWNMKYYRMIADAFKQAGRELGVSVEWGGDWVSFKDGVHFQLPHSKYPDPK	Endo_LysECD7	129	14.742	9.52	10.63	75.43	-0.552
Endo_LysH5	MQAKLTKKEFIEWLKTSEGKQYNADGWYGFQCFDYANAGWKALFGLLLKGVGAKDIPFANNFDGLATVYQNTPDFLAQPGDMVVFGSNYGAGYGHVAWVIEATLDYIIVYEQNWLGGGWTDGVQQPGSGWEKVTRRQHAYDFPMWFIRPNFKSETAPRSVQSPTQASKKETAKPQPKAVELKIIKDVVKGYDLPKRGSNPNFIVIHNDAGSKGATAEAYRNGLVNAPLSRLEAGIAHSYVSGNTVWQALDESQVGWHTANQIGNKYGYGIEVCQSMGADNATFLKNEQATFQECARLLKKWGLPANRNTIRLHNEFTSTSCPHRSSVLHTGFDPVTRGLLPEDKRLQLKDYFIKQIRAYMDGKIPVATVSNDSSASSNTVKPVASAWKRNKYGTYYMEE…	Endo_LysH5	481	53.7656	8.74	36.37	68.75	-0.483
Endo_LysP108	MDKRGKKPEGMVIHNDAGRSSGQQYENSLANAGYARYANGIAHYYGSEGYVWEAIDAKNQIAWHTGDGTGANSGNFRFAGIEVCQSMSASDAQFLKNEQAVFQFTAEKFKEWGLTPNRKTVRLHMEFVPTACPHRSMVLHTGFNPVTQGRPSQAIMNKLKDYFIKQIKNYMDKGTSSSTVVKDGKTSSASTPATRPVTGSWKKNQYGTWYKPENATFVNGNQPIVTRIGSPFLNAPVGGNLPAGATIVYDEVCIQAGHIWIGYNAYNGNRVYCPVRTCQGVPPNHIPGVAWGVFK	Endo_LysP108	295	32.4135	9.38	32.29	59.86	-0.506
Endo_LysPA26	MRTNNIDAIKEHEGLRLVAYLDSVGVWTIGYGDTGPDVVKGLTITKEEAEKRLRKRLVEFEGYVNTYVKVPLKQHQFDALVSLVYNIGPTNFKTSTLLKKLNAGDYIGAADQFLVWNKGRVDGKLVVIKGLANRRAKERKQFLGE	Endo_LysPA26	145	16.3379	9.6	15.66	98.07	-0.332
Endo_LysPALS22_Ec	MHHHHHHAKKHIGTWNGVPVYTDFLPIGTRRAGDKLNGPKFIVAHDTGNPNTTAQNNVDYYRNSYNIDWNYTASAHIFVDDKECIICVPLDEKAWHVMYNTPTDNSWYGIDANDGAIGVEGCYFSNRSRSLKSFDNYCRVLAFLCKEYKINASTNMPGHQDIQADKQDPGNLLAACGMSRSVSNVDKKVLTYMKNGATSTAKTSTATKSTTTTKAPAKPKKTSTETSTTWKRNSAGILWKTEKATFKCGVSVGIITRKNGPWTGWPQGPRMSKGDTIKYDEIQDFNGYIWVSGKFKGQYVYVPVGKSNGNGKRIGPAWGTFS	Endo_LysPALS22_Ec	322	35.7842	9.4	28.57	56.96	-0.663
Endo_LysPALS22_Pp	MRFPSIFTAVLFAASSALAAPVNTTTEDETAQIPAEAVIGYSDLEGDFDVAVLPFSNSTNNGLLFINTTIASIAAKEEGVSLEKREAEAEFAKKHIGTWNGVPVYTDFLPIGTRRAGDKLNGPKFIVAHDTGNPNTTAQNNVDYYRNSYNIDWNYTASAHIFVDDKECIICVPLDEKAWHVMYNTPTDNSWYGIDANDGAIGVEGCYFSNRSRSLKSFDNYCRVLAFLCKEYKINASTNMPGHQDIQADKQDPGNLLAACGMSRSVSNVDKKVLTYMKNGATSTAKTSTATKSTTTTKAPAKPKKTSTETSTTWKRNSAGILWKTEKATFKCGVSVGIITRKNGPWTGWPQGPRMSKGDTIKYDEIQDFNGYIWVSGKFKGQYVYVPVGKSNGNGKRIG…	Endo_LysPALS22_Pp	412	45.2507	8.63	27.9	64.68	-0.476
Endo_LysZX4-NCA	MKLSTRGKNLIKSHEGLVLAVYPDPATGGAPYTAGYGHAGSDVKPGMKVTQAMADAWFDKDVAKFESGVSSLITSPTTQGQFDAMVSLAYNIGLGNFGKSTLLKKHNSCCYTCAADQFRVWNRANGKVMNGLTKRRAAERQVYMS	Endo_LysZX4-NCA	145	15.6309	9.54	24.18	66	-0.308
Endo_Ply113	MSNINMETAIANMYALKARGITYSMNYSRTGADGTGDCSGTVYDSLRKAGASDAGWVLNTDSMHSWLEKNGFKLIAQNQEWSAKRGDVVIFGKKGASGGSAGHVVIFISSTQIIHCTWKSATANGVYVDNEATTCPYSMGWYVYRLNGGSTPPKPNTKKIKVLKHATNWSPSSKGAKMASFVKGGTFEVKQQRPISYSYSNQEYLIVNKGTVLGWVLSQDIEGGYGSDRVGGSKPKLPAGFTKEEATFINGNAPITTRKNKPSLSSPTATPLYPGQSVRYLGWKSAEGYIWIYATDGRYIPVRPVGKKAWGTFK	Endo_Ply113	237	26.3178	6.82	18.61	71.56	-0.378
Endo_PlyG_CBD	GSIQKVKNGNVATTSPTKQNIIQSGAFSPYETPDVMGALTSLKMTADFILQSDGLTYFISKPTSDAQLKAMKEYLDRKGWWYEVK	Endo_PlyG_CBD	85	9.43776	8.94	33.81	71.18	-0.428
Endo_PlyG_EAD	MEIQKKLVDPSKYGTKCPYTMKPKYITVHNTYNDAPAENEVSYMISNNNEVSFHIAVDDKKAIQGIPLERNAWACGDGNGSGNRQSISVEICYSKSGGDRYYKAEDNAVDVVRQLMSMYNIPIENVRTHQSWSGKYCPHRMLAEGRWGAFIQKVKNGNVATTSPT	Endo_PlyG_EAD	165	18.5309	8.6	39.49	63.21	-0.678
Endo_T5-Zn2+	MSFKFGKNSEKQLATVKPELQKVARRALELSPYDFTIVQGIRTVAQSAQNIANGTSFLKDPSKSKHITGDAIDFAPYINGKIDWNDLEAFWAVKKAFEQAGKELGIKLRFGADWNASGDYHDEIKRGTYDGGHVELV	Endo_T5-Zn2+	137	15.2642	7.91	35.78	76.28	-0.495
Endo_T5-Zn2+/Ca2+	MSFKFGKNSEKQLATVKPELQKVARRALELSPYDFTIVQGIRTVAQSAQNIANGTSFLKDPSKSKHITGDAIDFAPYINGKIDWNDLEAFWAVKKAFEQAGKELGIKLRFGADWNASGDYHDEIKRGTYDGGHVELV	Endo_T5-Zn2+/Ca2+	137	15.2642	7.91	35.78	76.28	-0.495

## Sheet: Table S3
Table S3. Classification of domains identified in the analyzed endolysins, categorized into catalytic, binding, and regulatory domains. The table lists various domain types, including enzymatic families such as lysozyme and amidase, peptidoglycan-binding domains (PGBD, PGRP, PlyG-BD), and regulatory domains (SH3, MFα-N, Signal peptides), highlighting the diverse structural components that contrib…
Domain Class	Domains
Catalytic Domains	Endolysin, Lysozyme, Amidase family, CysProt, EndoPep, PhgLys, Dac, Hh/DD-Pep, LADG-Pep
Binding Domains	PGBD, PGRP, PlyG-BD
Regulatory Domains	SH3, MFα-N, Signal peptide region, SignalP-noTM, SignalP-TM

## Sheet: Table S4
Table S4. Domain annotation results for selected endolysins, including their protein IDs, sequence lengths, and associated domains. The table lists multiple domain prediction sources (Hamap, SUPERFAMILY, CDD, Pfam), detailing the start and end positions of each domain, along with corresponding E-values and InterPro descriptions. The identified domains include catalytic, binding, and regulatory ty…
Protein_ID	Job_ID	Sequence_Length	Database	Accession	Domain_Name	Start	End	E-value	Prediction	Date	InterPro_ID	InterPro_Description	GO_Terms	Pathway_Annotations
Endo_LysAB-vT2	4a7de2af481afee97d6ade06b93e2f06	187	Hamap	MF_04110	Endolysin	11	187	24.038	T	45734	IPR034690	Endolysin T4 type	GO:0003796(InterPro)|GO:0009253(InterPro)	-
Endo_LysAB-vT2	4a7de2af481afee97d6ade06b93e2f06	187	SUPERFAMILY	SSF53955	Lysozyme	36	186	9.21e-47	T	45734	IPR023346	Lysozyme-like domain superfamily	-	MetaCyc:PWY-1921|MetaCyc:PWY-5265|MetaCyc:PWY-5381|MetaCyc:PWY-5800|MetaCyc:PWY-5821|MetaCyc:PWY-5976|MetaCyc:PWY-6148|MetaCyc:PWY-6471|MetaCyc:PWY-6527|MetaCyc:PWY-6717|MetaCyc:PWY-6720|MetaCyc:PWY-6735|MetaCyc:PWY-6737|MetaCyc:PWY-6749|MetaCyc:PWY-6784|MetaCyc:PWY-6821|MetaCyc:PWY-6848|MetaCyc:PWY-6855|MetaCyc:PWY-6902|MetaCyc:PWY-6906|MetaCyc:PWY-6972|MetaCyc:PWY-7018|MetaCyc:PWY-7025|MetaCyc:…
Endo_LysAB-vT2	4a7de2af481afee97d6ade06b93e2f06	187	CDD	cd00737	lyz_endolysin_autolysin	44	185	4.67477e-73	T	45734	IPR033907	Endolysin/autolysin	GO:0003796(InterPro)	-
Endo_LysAB-vT2	4a7de2af481afee97d6ade06b93e2f06	187	Pfam	PF00959	PhgLys	50	181	1.2e-43	T	45734	IPR002196	Glycoside hydrolase, family 24	GO:0003796(InterPro)|GO:0009253(InterPro)|GO:0016998(InterPro)	-
Endo_LysAm24	6a4b2e3562960d9d670fefb5c341b5ee	224	Hamap	MF_04110	Endolysin	75	224	23.3942	T	45734	IPR034690	Endolysin T4 type	GO:0003796(InterPro)|GO:0009253(InterPro)	-
Endo_LysAm24	6a4b2e3562960d9d670fefb5c341b5ee	224	SUPERFAMILY	SSF53955	Lysozyme	74	224	6.14e-47	T	45734	IPR023346	Lysozyme-like domain superfamily	-	MetaCyc:PWY-1921|MetaCyc:PWY-5265|MetaCyc:PWY-5381|MetaCyc:PWY-5800|MetaCyc:PWY-5821|MetaCyc:PWY-5976|MetaCyc:PWY-6148|MetaCyc:PWY-6471|MetaCyc:PWY-6527|MetaCyc:PWY-6717|MetaCyc:PWY-6720|MetaCyc:PWY-6735|MetaCyc:PWY-6737|MetaCyc:PWY-6749|MetaCyc:PWY-6784|MetaCyc:PWY-6821|MetaCyc:PWY-6848|MetaCyc:PWY-6855|MetaCyc:PWY-6902|MetaCyc:PWY-6906|MetaCyc:PWY-6972|MetaCyc:PWY-7018|MetaCyc:PWY-7025|MetaCyc:…
Endo_LysAm24	6a4b2e3562960d9d670fefb5c341b5ee	224	CDD	cd00737	lyz_endolysin_autolysin	81	223	1.83476e-72	T	45734	IPR033907	Endolysin/autolysin	GO:0003796(InterPro)	-
Endo_LysAm24	6a4b2e3562960d9d670fefb5c341b5ee	224	SUPERFAMILY	SSF47090	PGBD	3	65	1.49e-18	T	45734	IPR036365	PGBD-like superfamily	-	MetaCyc:PWY-1921|MetaCyc:PWY-5821|MetaCyc:PWY-5976|MetaCyc:PWY-6470|MetaCyc:PWY-6527|MetaCyc:PWY-6717|MetaCyc:PWY-6735|MetaCyc:PWY-6737|MetaCyc:PWY-6749|MetaCyc:PWY-6784|MetaCyc:PWY-6821|MetaCyc:PWY-6848|MetaCyc:PWY-6855|MetaCyc:PWY-6906|MetaCyc:PWY-6972|MetaCyc:PWY-7056|MetaCyc:PWY-7057|MetaCyc:PWY-7074|MetaCyc:PWY-7091|MetaCyc:PWY-7133|MetaCyc:PWY-7134|MetaCyc:PWY-7256|MetaCyc:PWY-7445|MetaCyc:…
Endo_LysAm24	6a4b2e3562960d9d670fefb5c341b5ee	224	Pfam	PF01471	PGBD	9	64	2.6e-15	T	45734	IPR002477	Peptidoglycan binding-like	-	MetaCyc:PWY-1921|MetaCyc:PWY-5821|MetaCyc:PWY-5976|MetaCyc:PWY-6470|MetaCyc:PWY-6527|MetaCyc:PWY-6717|MetaCyc:PWY-6735|MetaCyc:PWY-6737|MetaCyc:PWY-6749|MetaCyc:PWY-6784|MetaCyc:PWY-6821|MetaCyc:PWY-6848|MetaCyc:PWY-6855|MetaCyc:PWY-6906|MetaCyc:PWY-6972|MetaCyc:PWY-7056|MetaCyc:PWY-7057|MetaCyc:PWY-7074|MetaCyc:PWY-7091|MetaCyc:PWY-7133|MetaCyc:PWY-7134|MetaCyc:PWY-7256|MetaCyc:PWY-7445|MetaCyc:…
Endo_LysAm24	6a4b2e3562960d9d670fefb5c341b5ee	224	Pfam	PF00959	PhgLys	86	218	7.8e-43	T	45734	IPR002196	Glycoside hydrolase, family 24	GO:0003796(InterPro)|GO:0009253(InterPro)|GO:0016998(InterPro)	-
Endo_LysB4	adfc8a7be2f090e3e06a6d950a722673	262	Pfam	PF13539	Dac	73	135	5.3e-13	T	45734	IPR039561	Peptidase M15C	GO:0008233(InterPro)	MetaCyc:PWY-8119
Endo_LysB4	adfc8a7be2f090e3e06a6d950a722673	262	SUPERFAMILY	SSF55166	Hh/DD-Pep	16	137	6.28e-34	T	45734	IPR009045	Hedgehog signalling/DD-peptidase zinc-binding domain superfamily	-	MetaCyc:PWY-6454|MetaCyc:PWY-6455|MetaCyc:PWY-6470|MetaCyc:PWY-8119|Reactome:R-DME-209338|Reactome:R-DME-209471|Reactome:R-DME-5358346|Reactome:R-DME-5362798|Reactome:R-DME-5632681|Reactome:R-DRE-5358346|Reactome:R-DRE-5362798|Reactome:R-DRE-5632681|Reactome:R-GGA-5358346|Reactome:R-GGA-5362798|Reactome:R-GGA-5632681|Reactome:R-HSA-373080|Reactome:R-HSA-5358346|Reactome:R-HSA-5362768|Reactome:R-H…
Endo_LysB4	adfc8a7be2f090e3e06a6d950a722673	262	CDD	cd14845	LADG-Pep	17	135	2.34566e-52	T	45734	-	-	-	-
Endo_LysB4	adfc8a7be2f090e3e06a6d950a722673	262	Pfam	PF08460	SH3	185	240	0.0069	T	45734	IPR003646	SH3-like domain, bacterial-type	-	MetaCyc:PWY-1822|MetaCyc:PWY-5497|MetaCyc:PWY-5784|MetaCyc:PWY-5846|MetaCyc:PWY-6409|MetaCyc:PWY-6899|MetaCyc:PWY-7018|MetaCyc:PWY-7403|MetaCyc:PWY-7430|MetaCyc:PWY-7496|MetaCyc:PWY-7571|MetaCyc:PWY-7652|MetaCyc:PWY-7771|MetaCyc:PWY-7815|MetaCyc:PWY-7816|MetaCyc:PWY-7819|MetaCyc:PWY-7821|MetaCyc:PWY-7850|MetaCyc:PWY-7883|MetaCyc:PWY-8229|MetaCyc:PWY-8293|MetaCyc:PWY-8402|MetaCyc:PWY-8418|MetaCyc:…
Endo_LysB4	adfc8a7be2f090e3e06a6d950a722673	262	Gene3D	G3DSA:2.30.30.40	SH3	176	262	5.3e-19	T	45734	-	-	-	-
Endo_LysB4	adfc8a7be2f090e3e06a6d950a722673	262	SMART	SM00287	SH3	186	252	4.6e-13	T	45734	IPR003646	SH3-like domain, bacterial-type	-	MetaCyc:PWY-1822|MetaCyc:PWY-5497|MetaCyc:PWY-5784|MetaCyc:PWY-5846|MetaCyc:PWY-6409|MetaCyc:PWY-6899|MetaCyc:PWY-7018|MetaCyc:PWY-7403|MetaCyc:PWY-7430|MetaCyc:PWY-7496|MetaCyc:PWY-7571|MetaCyc:PWY-7652|MetaCyc:PWY-7771|MetaCyc:PWY-7815|MetaCyc:PWY-7816|MetaCyc:PWY-7819|MetaCyc:PWY-7821|MetaCyc:PWY-7850|MetaCyc:PWY-7883|MetaCyc:PWY-8229|MetaCyc:PWY-8293|MetaCyc:PWY-8402|MetaCyc:PWY-8418|MetaCyc:…
Endo_LysCSA13	25176e8e2938e4ac8f0c89f7057e7c4b	249	Pfam	PF05257	CHAP	22	107	2.6e-07	T	45734	IPR007921	CHAP domain	-	MetaCyc:PWY-1921|MetaCyc:PWY-4121|MetaCyc:PWY-5821|MetaCyc:PWY-5976|MetaCyc:PWY-6527|MetaCyc:PWY-6717|MetaCyc:PWY-6735|MetaCyc:PWY-6737|MetaCyc:PWY-6749|MetaCyc:PWY-6784|MetaCyc:PWY-6821|MetaCyc:PWY-6848|MetaCyc:PWY-6855|MetaCyc:PWY-6906|MetaCyc:PWY-6972|MetaCyc:PWY-7056|MetaCyc:PWY-7057|MetaCyc:PWY-7074|MetaCyc:PWY-7091|MetaCyc:PWY-7133|MetaCyc:PWY-7134|MetaCyc:PWY-7256|MetaCyc:PWY-7445|MetaCyc:…
Endo_LysCSA13	25176e8e2938e4ac8f0c89f7057e7c4b	249	ProSiteProfiles	PS50911	CHAP	4	134	23.4589	T	45734	IPR007921	CHAP domain	-	MetaCyc:PWY-1921|MetaCyc:PWY-4121|MetaCyc:PWY-5821|MetaCyc:PWY-5976|MetaCyc:PWY-6527|MetaCyc:PWY-6717|MetaCyc:PWY-6735|MetaCyc:PWY-6737|MetaCyc:PWY-6749|MetaCyc:PWY-6784|MetaCyc:PWY-6821|MetaCyc:PWY-6848|MetaCyc:PWY-6855|MetaCyc:PWY-6906|MetaCyc:PWY-6972|MetaCyc:PWY-7056|MetaCyc:PWY-7057|MetaCyc:PWY-7074|MetaCyc:PWY-7091|MetaCyc:PWY-7133|MetaCyc:PWY-7134|MetaCyc:PWY-7256|MetaCyc:PWY-7445|MetaCyc:…
Endo_LysCSA13	25176e8e2938e4ac8f0c89f7057e7c4b	249	SUPERFAMILY	SSF54001	CysProt	20	140	7.85e-17	T	45734	IPR038765	Papain-like cysteine peptidase superfamily	-	MetaCyc:PWY-1061|MetaCyc:PWY-1187|MetaCyc:PWY-1921|MetaCyc:PWY-2083|MetaCyc:PWY-2541|MetaCyc:PWY-2821|MetaCyc:PWY-3542|MetaCyc:PWY-3602|MetaCyc:PWY-361|MetaCyc:PWY-4021|MetaCyc:PWY-4121|MetaCyc:PWY-4161|MetaCyc:PWY-4202|MetaCyc:PWY-4801|MetaCyc:PWY-4922|MetaCyc:PWY-5048|MetaCyc:PWY-5059|MetaCyc:PWY-5105|MetaCyc:PWY-5109|MetaCyc:PWY-5139|MetaCyc:PWY-5268|MetaCyc:PWY-5284|MetaCyc:PWY-5292|MetaCyc:P…
Endo_LysCSA13	25176e8e2938e4ac8f0c89f7057e7c4b	249	Gene3D	G3DSA:3.90.1720.10	EndoPep	1	139	5.9e-48	T	45734	-	-	-	-
Endo_LysCSA13	25176e8e2938e4ac8f0c89f7057e7c4b	249	Pfam	PF08460	SH3	164	228	1.7e-21	T	45734	IPR003646	SH3-like domain, bacterial-type	-	MetaCyc:PWY-1822|MetaCyc:PWY-5497|MetaCyc:PWY-5784|MetaCyc:PWY-5846|MetaCyc:PWY-6409|MetaCyc:PWY-6899|MetaCyc:PWY-7018|MetaCyc:PWY-7403|MetaCyc:PWY-7430|MetaCyc:PWY-7496|MetaCyc:PWY-7571|MetaCyc:PWY-7652|MetaCyc:PWY-7771|MetaCyc:PWY-7815|MetaCyc:PWY-7816|MetaCyc:PWY-7819|MetaCyc:PWY-7821|MetaCyc:PWY-7850|MetaCyc:PWY-7883|MetaCyc:PWY-8229|MetaCyc:PWY-8293|MetaCyc:PWY-8402|MetaCyc:PWY-8418|MetaCyc:…
Endo_LysCSA13	25176e8e2938e4ac8f0c89f7057e7c4b	249	Gene3D	G3DSA:2.30.30.40	SH3	146	249	8.5e-25	T	45734	-	-	-	-
Endo_LysECD7	d081d2851f73a0dadbcada8e1d817ccf	129	Pfam	PF13539	Dac	55	120	1e-08	T	45734	IPR039561	Peptidase M15C	GO:0008233(InterPro)	MetaCyc:PWY-8119
Endo_LysECD7	d081d2851f73a0dadbcada8e1d817ccf	129	SUPERFAMILY	SSF55166	Hh/DD-Pep	2	121	2.41e-27	T	45734	IPR009045	Hedgehog signalling/DD-peptidase zinc-binding domain superfamily	-	MetaCyc:PWY-6454|MetaCyc:PWY-6455|MetaCyc:PWY-6470|MetaCyc:PWY-8119|Reactome:R-DME-209338|Reactome:R-DME-209471|Reactome:R-DME-5358346|Reactome:R-DME-5362798|Reactome:R-DME-5632681|Reactome:R-DRE-5358346|Reactome:R-DRE-5362798|Reactome:R-DRE-5632681|Reactome:R-GGA-5358346|Reactome:R-GGA-5362798|Reactome:R-GGA-5632681|Reactome:R-HSA-373080|Reactome:R-HSA-5358346|Reactome:R-HSA-5362768|Reactome:R-H…
Endo_LysECD7	d081d2851f73a0dadbcada8e1d817ccf	129	CDD	cd14845	LADG-Pep	11	121	9.07354e-34	T	45734	-	-	-	-
Endo_LysH5	824fc1aaa82a740604b751634388fb62	481	SMART	SM00644	Amidase family	188	338	2.5e-38	T	45734	IPR002502	N-acetylmuramoyl-L-alanine amidase domain	GO:0008745(InterPro)|GO:0009253(InterPro)	MetaCyc:PWY-1921|MetaCyc:PWY-5821|MetaCyc:PWY-5976|MetaCyc:PWY-6527|MetaCyc:PWY-6717|MetaCyc:PWY-6735|MetaCyc:PWY-6737|MetaCyc:PWY-6749|MetaCyc:PWY-6784|MetaCyc:PWY-6821|MetaCyc:PWY-6848|MetaCyc:PWY-6855|MetaCyc:PWY-6906|MetaCyc:PWY-6972|MetaCyc:PWY-7056|MetaCyc:PWY-7057|MetaCyc:PWY-7074|MetaCyc:PWY-7091|MetaCyc:PWY-7133|MetaCyc:PWY-7134|MetaCyc:PWY-7256|MetaCyc:PWY-7445|MetaCyc:PWY-7491|MetaCyc:…
Endo_LysH5	824fc1aaa82a740604b751634388fb62	481	FunFam	G3DSA:3.90.1720.10:FF:000005	Amidase family	2	153	2e-80	T	45734	-	-	-	-
Endo_LysH5	824fc1aaa82a740604b751634388fb62	481	FunFam	G3DSA:3.40.80.10:FF:000005	Amidase family	181	362	2.6e-113	T	45734	-	-	-	-
Endo_LysH5	824fc1aaa82a740604b751634388fb62	481	Pfam	PF01510	Amidase family	197	323	1.2e-11	T	45734	IPR002502	N-acetylmuramoyl-L-alanine amidase domain	GO:0008745(InterPro)|GO:0009253(InterPro)	MetaCyc:PWY-1921|MetaCyc:PWY-5821|MetaCyc:PWY-5976|MetaCyc:PWY-6527|MetaCyc:PWY-6717|MetaCyc:PWY-6735|MetaCyc:PWY-6737|MetaCyc:PWY-6749|MetaCyc:PWY-6784|MetaCyc:PWY-6821|MetaCyc:PWY-6848|MetaCyc:PWY-6855|MetaCyc:PWY-6906|MetaCyc:PWY-6972|MetaCyc:PWY-7056|MetaCyc:PWY-7057|MetaCyc:PWY-7074|MetaCyc:PWY-7091|MetaCyc:PWY-7133|MetaCyc:PWY-7134|MetaCyc:PWY-7256|MetaCyc:PWY-7445|MetaCyc:PWY-7491|MetaCyc:…
Endo_LysH5	824fc1aaa82a740604b751634388fb62	481	SUPERFAMILY	SSF55846	Amidase family	192	330	7.07e-31	T	45734	IPR036505	N-acetylmuramoyl-L-alanine amidase/PGRP domain superfamily	GO:0008745(InterPro)|GO:0009253(InterPro)	MetaCyc:PWY-1921|MetaCyc:PWY-5821|MetaCyc:PWY-5976|MetaCyc:PWY-6527|MetaCyc:PWY-6717|MetaCyc:PWY-6735|MetaCyc:PWY-6737|MetaCyc:PWY-6749|MetaCyc:PWY-6784|MetaCyc:PWY-6821|MetaCyc:PWY-6848|MetaCyc:PWY-6855|MetaCyc:PWY-6906|MetaCyc:PWY-6972|MetaCyc:PWY-7056|MetaCyc:PWY-7057|MetaCyc:PWY-7074|MetaCyc:PWY-7091|MetaCyc:PWY-7133|MetaCyc:PWY-7134|MetaCyc:PWY-7256|MetaCyc:PWY-7445|MetaCyc:PWY-7491|MetaCyc:…
Endo_LysH5	824fc1aaa82a740604b751634388fb62	481	Pfam	PF05257	CHAP	25	113	4e-06	T	45734	IPR007921	CHAP domain	-	MetaCyc:PWY-1921|MetaCyc:PWY-4121|MetaCyc:PWY-5821|MetaCyc:PWY-5976|MetaCyc:PWY-6527|MetaCyc:PWY-6717|MetaCyc:PWY-6735|MetaCyc:PWY-6737|MetaCyc:PWY-6749|MetaCyc:PWY-6784|MetaCyc:PWY-6821|MetaCyc:PWY-6848|MetaCyc:PWY-6855|MetaCyc:PWY-6906|MetaCyc:PWY-6972|MetaCyc:PWY-7056|MetaCyc:PWY-7057|MetaCyc:PWY-7074|MetaCyc:PWY-7091|MetaCyc:PWY-7133|MetaCyc:PWY-7134|MetaCyc:PWY-7256|MetaCyc:PWY-7445|MetaCyc:…
Endo_LysH5	824fc1aaa82a740604b751634388fb62	481	ProSiteProfiles	PS50911	CHAP	7	148	20.7926	T	45734	IPR007921	CHAP domain	-	MetaCyc:PWY-1921|MetaCyc:PWY-4121|MetaCyc:PWY-5821|MetaCyc:PWY-5976|MetaCyc:PWY-6527|MetaCyc:PWY-6717|MetaCyc:PWY-6735|MetaCyc:PWY-6737|MetaCyc:PWY-6749|MetaCyc:PWY-6784|MetaCyc:PWY-6821|MetaCyc:PWY-6848|MetaCyc:PWY-6855|MetaCyc:PWY-6906|MetaCyc:PWY-6972|MetaCyc:PWY-7056|MetaCyc:PWY-7057|MetaCyc:PWY-7074|MetaCyc:PWY-7091|MetaCyc:PWY-7133|MetaCyc:PWY-7134|MetaCyc:PWY-7256|MetaCyc:PWY-7445|MetaCyc:…
Endo_LysH5	824fc1aaa82a740604b751634388fb62	481	SUPERFAMILY	SSF54001	CysProt	22	152	9.32e-18	T	45734	IPR038765	Papain-like cysteine peptidase superfamily	-	MetaCyc:PWY-1061|MetaCyc:PWY-1187|MetaCyc:PWY-1921|MetaCyc:PWY-2083|MetaCyc:PWY-2541|MetaCyc:PWY-2821|MetaCyc:PWY-3542|MetaCyc:PWY-3602|MetaCyc:PWY-361|MetaCyc:PWY-4021|MetaCyc:PWY-4121|MetaCyc:PWY-4161|MetaCyc:PWY-4202|MetaCyc:PWY-4801|MetaCyc:PWY-4922|MetaCyc:PWY-5048|MetaCyc:PWY-5059|MetaCyc:PWY-5105|MetaCyc:PWY-5109|MetaCyc:PWY-5139|MetaCyc:PWY-5268|MetaCyc:PWY-5284|MetaCyc:PWY-5292|MetaCyc:P…
Endo_LysH5	824fc1aaa82a740604b751634388fb62	481	Gene3D	G3DSA:3.90.1720.10	EndoPep	2	153	3.2e-28	T	45734	-	-	-	-
Endo_LysH5	824fc1aaa82a740604b751634388fb62	481	CDD	cd06583	PGRP	199	324	1.06508e-18	T	45734	IPR002502	N-acetylmuramoyl-L-alanine amidase domain	GO:0008745(InterPro)|GO:0009253(InterPro)	MetaCyc:PWY-1921|MetaCyc:PWY-5821|MetaCyc:PWY-5976|MetaCyc:PWY-6527|MetaCyc:PWY-6717|MetaCyc:PWY-6735|MetaCyc:PWY-6737|MetaCyc:PWY-6749|MetaCyc:PWY-6784|MetaCyc:PWY-6821|MetaCyc:PWY-6848|MetaCyc:PWY-6855|MetaCyc:PWY-6906|MetaCyc:PWY-6972|MetaCyc:PWY-7056|MetaCyc:PWY-7057|MetaCyc:PWY-7074|MetaCyc:PWY-7091|MetaCyc:PWY-7133|MetaCyc:PWY-7134|MetaCyc:PWY-7256|MetaCyc:PWY-7445|MetaCyc:PWY-7491|MetaCyc:…
Endo_LysH5	824fc1aaa82a740604b751634388fb62	481	Pfam	PF08460	SH3	395	460	3.1e-23	T	45734	IPR003646	SH3-like domain, bacterial-type	-	MetaCyc:PWY-1822|MetaCyc:PWY-5497|MetaCyc:PWY-5784|MetaCyc:PWY-5846|MetaCyc:PWY-6409|MetaCyc:PWY-6899|MetaCyc:PWY-7018|MetaCyc:PWY-7403|MetaCyc:PWY-7430|MetaCyc:PWY-7496|MetaCyc:PWY-7571|MetaCyc:PWY-7652|MetaCyc:PWY-7771|MetaCyc:PWY-7815|MetaCyc:PWY-7816|MetaCyc:PWY-7819|MetaCyc:PWY-7821|MetaCyc:PWY-7850|MetaCyc:PWY-7883|MetaCyc:PWY-8229|MetaCyc:PWY-8293|MetaCyc:PWY-8402|MetaCyc:PWY-8418|MetaCyc:…
Endo_LysH5	824fc1aaa82a740604b751634388fb62	481	Gene3D	G3DSA:2.30.30.40	SH3	376	481	9.3e-29	T	45734	-	-	-	-
Endo_LysH5	824fc1aaa82a740604b751634388fb62	481	SMART	SM00287	SH3	398	466	1.4e-12	T	45734	IPR003646	SH3-like domain, bacterial-type	-	MetaCyc:PWY-1822|MetaCyc:PWY-5497|MetaCyc:PWY-5784|MetaCyc:PWY-5846|MetaCyc:PWY-6409|MetaCyc:PWY-6899|MetaCyc:PWY-7018|MetaCyc:PWY-7403|MetaCyc:PWY-7430|MetaCyc:PWY-7496|MetaCyc:PWY-7571|MetaCyc:PWY-7652|MetaCyc:PWY-7771|MetaCyc:PWY-7815|MetaCyc:PWY-7816|MetaCyc:PWY-7819|MetaCyc:PWY-7821|MetaCyc:PWY-7850|MetaCyc:PWY-7883|MetaCyc:PWY-8229|MetaCyc:PWY-8293|MetaCyc:PWY-8402|MetaCyc:PWY-8418|MetaCyc:…
Endo_LysH5	824fc1aaa82a740604b751634388fb62	481	ProSiteProfiles	PS51781	SH3	398	466	14.053	T	45734	IPR003646	SH3-like domain, bacterial-type	-	MetaCyc:PWY-1822|MetaCyc:PWY-5497|MetaCyc:PWY-5784|MetaCyc:PWY-5846|MetaCyc:PWY-6409|MetaCyc:PWY-6899|MetaCyc:PWY-7018|MetaCyc:PWY-7403|MetaCyc:PWY-7430|MetaCyc:PWY-7496|MetaCyc:PWY-7571|MetaCyc:PWY-7652|MetaCyc:PWY-7771|MetaCyc:PWY-7815|MetaCyc:PWY-7816|MetaCyc:PWY-7819|MetaCyc:PWY-7821|MetaCyc:PWY-7850|MetaCyc:PWY-7883|MetaCyc:PWY-8229|MetaCyc:PWY-8293|MetaCyc:PWY-8402|MetaCyc:PWY-8418|MetaCyc:…
Endo_LysP108	3337c029bd75b170f43e036a8f382858	295	SMART	SM00644	Amidase family	1	149	2.4e-17	T	45734	IPR002502	N-acetylmuramoyl-L-alanine amidase domain	GO:0008745(InterPro)|GO:0009253(InterPro)	MetaCyc:PWY-1921|MetaCyc:PWY-5821|MetaCyc:PWY-5976|MetaCyc:PWY-6527|MetaCyc:PWY-6717|MetaCyc:PWY-6735|MetaCyc:PWY-6737|MetaCyc:PWY-6749|MetaCyc:PWY-6784|MetaCyc:PWY-6821|MetaCyc:PWY-6848|MetaCyc:PWY-6855|MetaCyc:PWY-6906|MetaCyc:PWY-6972|MetaCyc:PWY-7056|MetaCyc:PWY-7057|MetaCyc:PWY-7074|MetaCyc:PWY-7091|MetaCyc:PWY-7133|MetaCyc:PWY-7134|MetaCyc:PWY-7256|MetaCyc:PWY-7445|MetaCyc:PWY-7491|MetaCyc:…
Endo_LysP108	3337c029bd75b170f43e036a8f382858	295	FunFam	G3DSA:2.30.30.40:FF:000236	Amidase family	190	295	1.8e-72	T	45734	-	-	-	-
Endo_LysP108	3337c029bd75b170f43e036a8f382858	295	Pfam	PF01510	Amidase family	5	134	5.7e-08	T	45734	IPR002502	N-acetylmuramoyl-L-alanine amidase domain	GO:0008745(InterPro)|GO:0009253(InterPro)	MetaCyc:PWY-1921|MetaCyc:PWY-5821|MetaCyc:PWY-5976|MetaCyc:PWY-6527|MetaCyc:PWY-6717|MetaCyc:PWY-6735|MetaCyc:PWY-6737|MetaCyc:PWY-6749|MetaCyc:PWY-6784|MetaCyc:PWY-6821|MetaCyc:PWY-6848|MetaCyc:PWY-6855|MetaCyc:PWY-6906|MetaCyc:PWY-6972|MetaCyc:PWY-7056|MetaCyc:PWY-7057|MetaCyc:PWY-7074|MetaCyc:PWY-7091|MetaCyc:PWY-7133|MetaCyc:PWY-7134|MetaCyc:PWY-7256|MetaCyc:PWY-7445|MetaCyc:PWY-7491|MetaCyc:…
Endo_LysP108	3337c029bd75b170f43e036a8f382858	295	SUPERFAMILY	SSF55846	Amidase family	5	169	1.15e-25	T	45734	IPR036505	N-acetylmuramoyl-L-alanine amidase/PGRP domain superfamily	GO:0008745(InterPro)|GO:0009253(InterPro)	MetaCyc:PWY-1921|MetaCyc:PWY-5821|MetaCyc:PWY-5976|MetaCyc:PWY-6527|MetaCyc:PWY-6717|MetaCyc:PWY-6735|MetaCyc:PWY-6737|MetaCyc:PWY-6749|MetaCyc:PWY-6784|MetaCyc:PWY-6821|MetaCyc:PWY-6848|MetaCyc:PWY-6855|MetaCyc:PWY-6906|MetaCyc:PWY-6972|MetaCyc:PWY-7056|MetaCyc:PWY-7057|MetaCyc:PWY-7074|MetaCyc:PWY-7091|MetaCyc:PWY-7133|MetaCyc:PWY-7134|MetaCyc:PWY-7256|MetaCyc:PWY-7445|MetaCyc:PWY-7491|MetaCyc:…
Endo_LysP108	3337c029bd75b170f43e036a8f382858	295	CDD	cd06583	PGRP	7	135	7.65077e-14	T	45734	IPR002502	N-acetylmuramoyl-L-alanine amidase domain	GO:0008745(InterPro)|GO:0009253(InterPro)	MetaCyc:PWY-1921|MetaCyc:PWY-5821|MetaCyc:PWY-5976|MetaCyc:PWY-6527|MetaCyc:PWY-6717|MetaCyc:PWY-6735|MetaCyc:PWY-6737|MetaCyc:PWY-6749|MetaCyc:PWY-6784|MetaCyc:PWY-6821|MetaCyc:PWY-6848|MetaCyc:PWY-6855|MetaCyc:PWY-6906|MetaCyc:PWY-6972|MetaCyc:PWY-7056|MetaCyc:PWY-7057|MetaCyc:PWY-7074|MetaCyc:PWY-7091|MetaCyc:PWY-7133|MetaCyc:PWY-7134|MetaCyc:PWY-7256|MetaCyc:PWY-7445|MetaCyc:PWY-7491|MetaCyc:…
Endo_LysP108	3337c029bd75b170f43e036a8f382858	295	Pfam	PF08460	SH3	209	275	3.4e-18	T	45734	IPR003646	SH3-like domain, bacterial-type	-	MetaCyc:PWY-1822|MetaCyc:PWY-5497|MetaCyc:PWY-5784|MetaCyc:PWY-5846|MetaCyc:PWY-6409|MetaCyc:PWY-6899|MetaCyc:PWY-7018|MetaCyc:PWY-7403|MetaCyc:PWY-7430|MetaCyc:PWY-7496|MetaCyc:PWY-7571|MetaCyc:PWY-7652|MetaCyc:PWY-7771|MetaCyc:PWY-7815|MetaCyc:PWY-7816|MetaCyc:PWY-7819|MetaCyc:PWY-7821|MetaCyc:PWY-7850|MetaCyc:PWY-7883|MetaCyc:PWY-8229|MetaCyc:PWY-8293|MetaCyc:PWY-8402|MetaCyc:PWY-8418|MetaCyc:…
Endo_LysP108	3337c029bd75b170f43e036a8f382858	295	Gene3D	G3DSA:2.30.30.40	SH3	190	295	4.6e-34	T	45734	-	-	-	-
Endo_LysP108	3337c029bd75b170f43e036a8f382858	295	SMART	SM00287	SH3	212	281	0.00013	T	45734	IPR003646	SH3-like domain, bacterial-type	-	MetaCyc:PWY-1822|MetaCyc:PWY-5497|MetaCyc:PWY-5784|MetaCyc:PWY-5846|MetaCyc:PWY-6409|MetaCyc:PWY-6899|MetaCyc:PWY-7018|MetaCyc:PWY-7403|MetaCyc:PWY-7430|MetaCyc:PWY-7496|MetaCyc:PWY-7571|MetaCyc:PWY-7652|MetaCyc:PWY-7771|MetaCyc:PWY-7815|MetaCyc:PWY-7816|MetaCyc:PWY-7819|MetaCyc:PWY-7821|MetaCyc:PWY-7850|MetaCyc:PWY-7883|MetaCyc:PWY-8229|MetaCyc:PWY-8293|MetaCyc:PWY-8402|MetaCyc:PWY-8418|MetaCyc:…
Endo_LysPA26	30cee7f2dbdea3a917ad237107a3e4ce	145	Hamap	MF_04110	Endolysin	1	145	24.5665	T	45734	IPR034690	Endolysin T4 type	GO:0003796(InterPro)|GO:0009253(InterPro)	-
Endo_LysPA26	30cee7f2dbdea3a917ad237107a3e4ce	145	SUPERFAMILY	SSF53955	Lysozyme	5	144	2.4e-49	T	45734	IPR023346	Lysozyme-like domain superfamily	-	MetaCyc:PWY-1921|MetaCyc:PWY-5265|MetaCyc:PWY-5381|MetaCyc:PWY-5800|MetaCyc:PWY-5821|MetaCyc:PWY-5976|MetaCyc:PWY-6148|MetaCyc:PWY-6471|MetaCyc:PWY-6527|MetaCyc:PWY-6717|MetaCyc:PWY-6720|MetaCyc:PWY-6735|MetaCyc:PWY-6737|MetaCyc:PWY-6749|MetaCyc:PWY-6784|MetaCyc:PWY-6821|MetaCyc:PWY-6848|MetaCyc:PWY-6855|MetaCyc:PWY-6902|MetaCyc:PWY-6906|MetaCyc:PWY-6972|MetaCyc:PWY-7018|MetaCyc:PWY-7025|MetaCyc:…
Endo_LysPA26	30cee7f2dbdea3a917ad237107a3e4ce	145	CDD	cd00737	lyz_endolysin_autolysin	6	143	2.63677e-74	T	45734	IPR033907	Endolysin/autolysin	GO:0003796(InterPro)	-
Endo_LysPA26	30cee7f2dbdea3a917ad237107a3e4ce	145	Pfam	PF00959	PhgLys	10	138	1.6e-43	T	45734	IPR002196	Glycoside hydrolase, family 24	GO:0003796(InterPro)|GO:0009253(InterPro)|GO:0016998(InterPro)	-
Endo_LysPALS22_Ec	5343a8064031fe0c08467ace75d47443	322	SMART	SM00644	Amidase family	28	170	5.5e-12	T	45734	IPR002502	N-acetylmuramoyl-L-alanine amidase domain	GO:0008745(InterPro)|GO:0009253(InterPro)	MetaCyc:PWY-1921|MetaCyc:PWY-5821|MetaCyc:PWY-5976|MetaCyc:PWY-6527|MetaCyc:PWY-6717|MetaCyc:PWY-6735|MetaCyc:PWY-6737|MetaCyc:PWY-6749|MetaCyc:PWY-6784|MetaCyc:PWY-6821|MetaCyc:PWY-6848|MetaCyc:PWY-6855|MetaCyc:PWY-6906|MetaCyc:PWY-6972|MetaCyc:PWY-7056|MetaCyc:PWY-7057|MetaCyc:PWY-7074|MetaCyc:PWY-7091|MetaCyc:PWY-7133|MetaCyc:PWY-7134|MetaCyc:PWY-7256|MetaCyc:PWY-7445|MetaCyc:PWY-7491|MetaCyc:…
Endo_LysPALS22_Ec	5343a8064031fe0c08467ace75d47443	322	Pfam	PF01510	Amidase family	39	171	8.4e-16	T	45734	IPR002502	N-acetylmuramoyl-L-alanine amidase domain	GO:0008745(InterPro)|GO:0009253(InterPro)	MetaCyc:PWY-1921|MetaCyc:PWY-5821|MetaCyc:PWY-5976|MetaCyc:PWY-6527|MetaCyc:PWY-6717|MetaCyc:PWY-6735|MetaCyc:PWY-6737|MetaCyc:PWY-6749|MetaCyc:PWY-6784|MetaCyc:PWY-6821|MetaCyc:PWY-6848|MetaCyc:PWY-6855|MetaCyc:PWY-6906|MetaCyc:PWY-6972|MetaCyc:PWY-7056|MetaCyc:PWY-7057|MetaCyc:PWY-7074|MetaCyc:PWY-7091|MetaCyc:PWY-7133|MetaCyc:PWY-7134|MetaCyc:PWY-7256|MetaCyc:PWY-7445|MetaCyc:PWY-7491|MetaCyc:…
Endo_LysPALS22_Ec	5343a8064031fe0c08467ace75d47443	322	PANTHER	PTHR30417	Amidase family	37	229	1.4e-16	T	45734	IPR051206	N-acetylmuramoyl-L-alanine amidase 2	GO:0008745(PANTHER)|GO:0009253(PANTHER)|GO:0009254(PANTHER)	MetaCyc:PWY-7883
Endo_LysPALS22_Ec	5343a8064031fe0c08467ace75d47443	322	SUPERFAMILY	SSF55846	Amidase family	31	185	1.7e-29	T	45734	IPR036505	N-acetylmuramoyl-L-alanine amidase/PGRP domain superfamily	GO:0008745(InterPro)|GO:0009253(InterPro)	MetaCyc:PWY-1921|MetaCyc:PWY-5821|MetaCyc:PWY-5976|MetaCyc:PWY-6527|MetaCyc:PWY-6717|MetaCyc:PWY-6735|MetaCyc:PWY-6737|MetaCyc:PWY-6749|MetaCyc:PWY-6784|MetaCyc:PWY-6821|MetaCyc:PWY-6848|MetaCyc:PWY-6855|MetaCyc:PWY-6906|MetaCyc:PWY-6972|MetaCyc:PWY-7056|MetaCyc:PWY-7057|MetaCyc:PWY-7074|MetaCyc:PWY-7091|MetaCyc:PWY-7133|MetaCyc:PWY-7134|MetaCyc:PWY-7256|MetaCyc:PWY-7445|MetaCyc:PWY-7491|MetaCyc:…
Endo_LysPALS22_Ec	5343a8064031fe0c08467ace75d47443	322	CDD	cd06583	PGRP	39	172	1.33812e-22	T	45734	IPR002502	N-acetylmuramoyl-L-alanine amidase domain	GO:0008745(InterPro)|GO:0009253(InterPro)	MetaCyc:PWY-1921|MetaCyc:PWY-5821|MetaCyc:PWY-5976|MetaCyc:PWY-6527|MetaCyc:PWY-6717|MetaCyc:PWY-6735|MetaCyc:PWY-6737|MetaCyc:PWY-6749|MetaCyc:PWY-6784|MetaCyc:PWY-6821|MetaCyc:PWY-6848|MetaCyc:PWY-6855|MetaCyc:PWY-6906|MetaCyc:PWY-6972|MetaCyc:PWY-7056|MetaCyc:PWY-7057|MetaCyc:PWY-7074|MetaCyc:PWY-7091|MetaCyc:PWY-7133|MetaCyc:PWY-7134|MetaCyc:PWY-7256|MetaCyc:PWY-7445|MetaCyc:PWY-7491|MetaCyc:…
Endo_LysPALS22_Ec	5343a8064031fe0c08467ace75d47443	322	Pfam	PF08460	SH3	241	304	1.1e-10	T	45734	IPR003646	SH3-like domain, bacterial-type	-	MetaCyc:PWY-1822|MetaCyc:PWY-5497|MetaCyc:PWY-5784|MetaCyc:PWY-5846|MetaCyc:PWY-6409|MetaCyc:PWY-6899|MetaCyc:PWY-7018|MetaCyc:PWY-7403|MetaCyc:PWY-7430|MetaCyc:PWY-7496|MetaCyc:PWY-7571|MetaCyc:PWY-7652|MetaCyc:PWY-7771|MetaCyc:PWY-7815|MetaCyc:PWY-7816|MetaCyc:PWY-7819|MetaCyc:PWY-7821|MetaCyc:PWY-7850|MetaCyc:PWY-7883|MetaCyc:PWY-8229|MetaCyc:PWY-8293|MetaCyc:PWY-8402|MetaCyc:PWY-8418|MetaCyc:…
Endo_LysPALS22_Ec	5343a8064031fe0c08467ace75d47443	322	Gene3D	G3DSA:2.30.30.40	SH3	219	322	4.6e-18	T	45734	-	-	-	-
Endo_LysPALS22_Pp	7ea90be2d8b94d5934328b96618a7761	412	SMART	SM00644	Amidase family	112	254	5.5e-12	T	45734	IPR002502	N-acetylmuramoyl-L-alanine amidase domain	GO:0008745(InterPro)|GO:0009253(InterPro)	MetaCyc:PWY-1921|MetaCyc:PWY-5821|MetaCyc:PWY-5976|MetaCyc:PWY-6527|MetaCyc:PWY-6717|MetaCyc:PWY-6735|MetaCyc:PWY-6737|MetaCyc:PWY-6749|MetaCyc:PWY-6784|MetaCyc:PWY-6821|MetaCyc:PWY-6848|MetaCyc:PWY-6855|MetaCyc:PWY-6906|MetaCyc:PWY-6972|MetaCyc:PWY-7056|MetaCyc:PWY-7057|MetaCyc:PWY-7074|MetaCyc:PWY-7091|MetaCyc:PWY-7133|MetaCyc:PWY-7134|MetaCyc:PWY-7256|MetaCyc:PWY-7445|MetaCyc:PWY-7491|MetaCyc:…
Endo_LysPALS22_Pp	7ea90be2d8b94d5934328b96618a7761	412	Pfam	PF01510	Amidase family	123	255	1.4e-15	T	45734	IPR002502	N-acetylmuramoyl-L-alanine amidase domain	GO:0008745(InterPro)|GO:0009253(InterPro)	MetaCyc:PWY-1921|MetaCyc:PWY-5821|MetaCyc:PWY-5976|MetaCyc:PWY-6527|MetaCyc:PWY-6717|MetaCyc:PWY-6735|MetaCyc:PWY-6737|MetaCyc:PWY-6749|MetaCyc:PWY-6784|MetaCyc:PWY-6821|MetaCyc:PWY-6848|MetaCyc:PWY-6855|MetaCyc:PWY-6906|MetaCyc:PWY-6972|MetaCyc:PWY-7056|MetaCyc:PWY-7057|MetaCyc:PWY-7074|MetaCyc:PWY-7091|MetaCyc:PWY-7133|MetaCyc:PWY-7134|MetaCyc:PWY-7256|MetaCyc:PWY-7445|MetaCyc:PWY-7491|MetaCyc:…
Endo_LysPALS22_Pp	7ea90be2d8b94d5934328b96618a7761	412	PANTHER	PTHR30417	Amidase family	121	313	1.9e-16	T	45734	IPR051206	N-acetylmuramoyl-L-alanine amidase 2	GO:0008745(PANTHER)|GO:0009253(PANTHER)|GO:0009254(PANTHER)	MetaCyc:PWY-7883
Endo_LysPALS22_Pp	7ea90be2d8b94d5934328b96618a7761	412	SUPERFAMILY	SSF55846	Amidase family	115	269	3.14e-29	T	45734	IPR036505	N-acetylmuramoyl-L-alanine amidase/PGRP domain superfamily	GO:0008745(InterPro)|GO:0009253(InterPro)	MetaCyc:PWY-1921|MetaCyc:PWY-5821|MetaCyc:PWY-5976|MetaCyc:PWY-6527|MetaCyc:PWY-6717|MetaCyc:PWY-6735|MetaCyc:PWY-6737|MetaCyc:PWY-6749|MetaCyc:PWY-6784|MetaCyc:PWY-6821|MetaCyc:PWY-6848|MetaCyc:PWY-6855|MetaCyc:PWY-6906|MetaCyc:PWY-6972|MetaCyc:PWY-7056|MetaCyc:PWY-7057|MetaCyc:PWY-7074|MetaCyc:PWY-7091|MetaCyc:PWY-7133|MetaCyc:PWY-7134|MetaCyc:PWY-7256|MetaCyc:PWY-7445|MetaCyc:PWY-7491|MetaCyc:…
Endo_LysPALS22_Pp	7ea90be2d8b94d5934328b96618a7761	412	Pfam	PF05436	MFα-N	1	86	6e-26	T	45734	IPR008675	Mating factor alpha precursor, N-terminal	GO:0005576(InterPro)|GO:0007618(InterPro)	-
Endo_LysPALS22_Pp	7ea90be2d8b94d5934328b96618a7761	412	CDD	cd06583	PGRP	123	256	7.30493e-23	T	45734	IPR002502	N-acetylmuramoyl-L-alanine amidase domain	GO:0008745(InterPro)|GO:0009253(InterPro)	MetaCyc:PWY-1921|MetaCyc:PWY-5821|MetaCyc:PWY-5976|MetaCyc:PWY-6527|MetaCyc:PWY-6717|MetaCyc:PWY-6735|MetaCyc:PWY-6737|MetaCyc:PWY-6749|MetaCyc:PWY-6784|MetaCyc:PWY-6821|MetaCyc:PWY-6848|MetaCyc:PWY-6855|MetaCyc:PWY-6906|MetaCyc:PWY-6972|MetaCyc:PWY-7056|MetaCyc:PWY-7057|MetaCyc:PWY-7074|MetaCyc:PWY-7091|MetaCyc:PWY-7133|MetaCyc:PWY-7134|MetaCyc:PWY-7256|MetaCyc:PWY-7445|MetaCyc:PWY-7491|MetaCyc:…
Endo_LysPALS22_Pp	7ea90be2d8b94d5934328b96618a7761	412	Pfam	PF08460	SH3	325	388	1.6e-10	T	45734	IPR003646	SH3-like domain, bacterial-type	-	MetaCyc:PWY-1822|MetaCyc:PWY-5497|MetaCyc:PWY-5784|MetaCyc:PWY-5846|MetaCyc:PWY-6409|MetaCyc:PWY-6899|MetaCyc:PWY-7018|MetaCyc:PWY-7403|MetaCyc:PWY-7430|MetaCyc:PWY-7496|MetaCyc:PWY-7571|MetaCyc:PWY-7652|MetaCyc:PWY-7771|MetaCyc:PWY-7815|MetaCyc:PWY-7816|MetaCyc:PWY-7819|MetaCyc:PWY-7821|MetaCyc:PWY-7850|MetaCyc:PWY-7883|MetaCyc:PWY-8229|MetaCyc:PWY-8293|MetaCyc:PWY-8402|MetaCyc:PWY-8418|MetaCyc:…
Endo_LysPALS22_Pp	7ea90be2d8b94d5934328b96618a7761	412	Gene3D	G3DSA:2.30.30.40	SH3	302	406	6.4e-18	T	45734	-	-	-	-
Endo_LysPALS22_Pp	7ea90be2d8b94d5934328b96618a7761	412	Phobius	SIGNAL_PEPTIDE_H_REGION	Signal peptide region	3	14	-	T	45734	-	-	-	-
Endo_LysPALS22_Pp	7ea90be2d8b94d5934328b96618a7761	412	Phobius	SIGNAL_PEPTIDE_C_REGION	Signal peptide region	15	19	-	T	45734	-	-	-	-
Endo_LysPALS22_Pp	7ea90be2d8b94d5934328b96618a7761	412	Phobius	SIGNAL_PEPTIDE	Signal peptide region	1	19	-	T	45734	-	-	-	-
Endo_LysPALS22_Pp	7ea90be2d8b94d5934328b96618a7761	412	Phobius	SIGNAL_PEPTIDE_N_REGION	Signal peptide region	1	2	-	T	45734	-	-	-	-
Endo_LysPALS22_Pp	7ea90be2d8b94d5934328b96618a7761	412	SignalP_EUK	SignalP-noTM	SignalP-noTM	1	19	-	T	45734	-	-	-	-
Endo_LysPALS22_Pp	7ea90be2d8b94d5934328b96618a7761	412	SignalP_GRAM_NEGATIVE	SignalP-noTM	SignalP-noTM	1	19	-	T	45734	-	-	-	-
Endo_LysPALS22_Pp	7ea90be2d8b94d5934328b96618a7761	412	SignalP_GRAM_POSITIVE	SignalP-TM	SignalP-TM	1	19	-	T	45734	-	-	-	-
Endo_LysZX4-NCA	42f6983001de42c6d780dcc04242b466	145	Hamap	MF_04110	Endolysin	1	145	19.0896	T	45734	IPR034690	Endolysin T4 type	GO:0003796(InterPro)|GO:0009253(InterPro)	-
Endo_LysZX4-NCA	42f6983001de42c6d780dcc04242b466	145	SUPERFAMILY	SSF53955	Lysozyme	1	145	4.19e-43	T	45734	IPR023346	Lysozyme-like domain superfamily	-	MetaCyc:PWY-1921|MetaCyc:PWY-5265|MetaCyc:PWY-5381|MetaCyc:PWY-5800|MetaCyc:PWY-5821|MetaCyc:PWY-5976|MetaCyc:PWY-6148|MetaCyc:PWY-6471|MetaCyc:PWY-6527|MetaCyc:PWY-6717|MetaCyc:PWY-6720|MetaCyc:PWY-6735|MetaCyc:PWY-6737|MetaCyc:PWY-6749|MetaCyc:PWY-6784|MetaCyc:PWY-6821|MetaCyc:PWY-6848|MetaCyc:PWY-6855|MetaCyc:PWY-6902|MetaCyc:PWY-6906|MetaCyc:PWY-6972|MetaCyc:PWY-7018|MetaCyc:PWY-7025|MetaCyc:…
Endo_LysZX4-NCA	42f6983001de42c6d780dcc04242b466	145	CDD	cd00737	lyz_endolysin_autolysin	7	143	3.9014e-68	T	45734	IPR033907	Endolysin/autolysin	GO:0003796(InterPro)	-
Endo_LysZX4-NCA	42f6983001de42c6d780dcc04242b466	145	Pfam	PF00959	PhgLys	12	139	3.1e-38	T	45734	IPR002196	Glycoside hydrolase, family 24	GO:0003796(InterPro)|GO:0009253(InterPro)|GO:0016998(InterPro)	-
Endo_Ply113	7be4c12944070a13e6dd610e67af22ee	237	Pfam	PF05257	CHAP	24	110	5.1e-06	T	45734	IPR007921	CHAP domain	-	MetaCyc:PWY-1921|MetaCyc:PWY-4121|MetaCyc:PWY-5821|MetaCyc:PWY-5976|MetaCyc:PWY-6527|MetaCyc:PWY-6717|MetaCyc:PWY-6735|MetaCyc:PWY-6737|MetaCyc:PWY-6749|MetaCyc:PWY-6784|MetaCyc:PWY-6821|MetaCyc:PWY-6848|MetaCyc:PWY-6855|MetaCyc:PWY-6906|MetaCyc:PWY-6972|MetaCyc:PWY-7056|MetaCyc:PWY-7057|MetaCyc:PWY-7074|MetaCyc:PWY-7091|MetaCyc:PWY-7133|MetaCyc:PWY-7134|MetaCyc:PWY-7256|MetaCyc:PWY-7445|MetaCyc:…
Endo_Ply113	7be4c12944070a13e6dd610e67af22ee	237	ProSiteProfiles	PS50911	CHAP	4	137	16.1672	T	45734	IPR007921	CHAP domain	-	MetaCyc:PWY-1921|MetaCyc:PWY-4121|MetaCyc:PWY-5821|MetaCyc:PWY-5976|MetaCyc:PWY-6527|MetaCyc:PWY-6717|MetaCyc:PWY-6735|MetaCyc:PWY-6737|MetaCyc:PWY-6749|MetaCyc:PWY-6784|MetaCyc:PWY-6821|MetaCyc:PWY-6848|MetaCyc:PWY-6855|MetaCyc:PWY-6906|MetaCyc:PWY-6972|MetaCyc:PWY-7056|MetaCyc:PWY-7057|MetaCyc:PWY-7074|MetaCyc:PWY-7091|MetaCyc:PWY-7133|MetaCyc:PWY-7134|MetaCyc:PWY-7256|MetaCyc:PWY-7445|MetaCyc:…
Endo_Ply113	7be4c12944070a13e6dd610e67af22ee	237	SUPERFAMILY	SSF54001	CysProt	8	142	5.89e-09	T	45734	IPR038765	Papain-like cysteine peptidase superfamily	-	MetaCyc:PWY-1061|MetaCyc:PWY-1187|MetaCyc:PWY-1921|MetaCyc:PWY-2083|MetaCyc:PWY-2541|MetaCyc:PWY-2821|MetaCyc:PWY-3542|MetaCyc:PWY-3602|MetaCyc:PWY-361|MetaCyc:PWY-4021|MetaCyc:PWY-4121|MetaCyc:PWY-4161|MetaCyc:PWY-4202|MetaCyc:PWY-4801|MetaCyc:PWY-4922|MetaCyc:PWY-5048|MetaCyc:PWY-5059|MetaCyc:PWY-5105|MetaCyc:PWY-5109|MetaCyc:PWY-5139|MetaCyc:PWY-5268|MetaCyc:PWY-5284|MetaCyc:PWY-5292|MetaCyc:P…
Endo_Ply113	7be4c12944070a13e6dd610e67af22ee	237	Gene3D	G3DSA:3.90.1720.10	EndoPep	1	142	8e-38	T	45734	-	-	-	-
Endo_PlyG_CBD	8be8abcec177dc5da880344e3a269787	85	FunFam	G3DSA:3.30.70.2030:FF:000002	Amidase family	5	85	4.3e-59	T	45734	-	-	-	-
Endo_PlyG_CBD	8be8abcec177dc5da880344e3a269787	85	Pfam	PF12123	PlyG-BD	41	84	3e-21	T	45734	IPR021976	N-acetylmuramoyl-l-alanine amidase, C-terminal domain	-	MetaCyc:PWY-7883
Endo_PlyG_EAD	678b71e6715bd6eee903cad0ddd93be0	165	SMART	SM00644	Amidase family	13	154	2.7e-28	T	45734	IPR002502	N-acetylmuramoyl-L-alanine amidase domain	GO:0008745(InterPro)|GO:0009253(InterPro)	MetaCyc:PWY-1921|MetaCyc:PWY-5821|MetaCyc:PWY-5976|MetaCyc:PWY-6527|MetaCyc:PWY-6717|MetaCyc:PWY-6735|MetaCyc:PWY-6737|MetaCyc:PWY-6749|MetaCyc:PWY-6784|MetaCyc:PWY-6821|MetaCyc:PWY-6848|MetaCyc:PWY-6855|MetaCyc:PWY-6906|MetaCyc:PWY-6972|MetaCyc:PWY-7056|MetaCyc:PWY-7057|MetaCyc:PWY-7074|MetaCyc:PWY-7091|MetaCyc:PWY-7133|MetaCyc:PWY-7134|MetaCyc:PWY-7256|MetaCyc:PWY-7445|MetaCyc:PWY-7491|MetaCyc:…
Endo_PlyG_EAD	678b71e6715bd6eee903cad0ddd93be0	165	Pfam	PF01510	Amidase family	20	139	2.6e-16	T	45734	IPR002502	N-acetylmuramoyl-L-alanine amidase domain	GO:0008745(InterPro)|GO:0009253(InterPro)	MetaCyc:PWY-1921|MetaCyc:PWY-5821|MetaCyc:PWY-5976|MetaCyc:PWY-6527|MetaCyc:PWY-6717|MetaCyc:PWY-6735|MetaCyc:PWY-6737|MetaCyc:PWY-6749|MetaCyc:PWY-6784|MetaCyc:PWY-6821|MetaCyc:PWY-6848|MetaCyc:PWY-6855|MetaCyc:PWY-6906|MetaCyc:PWY-6972|MetaCyc:PWY-7056|MetaCyc:PWY-7057|MetaCyc:PWY-7074|MetaCyc:PWY-7091|MetaCyc:PWY-7133|MetaCyc:PWY-7134|MetaCyc:PWY-7256|MetaCyc:PWY-7445|MetaCyc:PWY-7491|MetaCyc:…
Endo_PlyG_EAD	678b71e6715bd6eee903cad0ddd93be0	165	PANTHER	PTHR30417	Amidase family	4	156	4.6e-27	T	45734	IPR051206	N-acetylmuramoyl-L-alanine amidase 2	GO:0008745(PANTHER)|GO:0009253(PANTHER)|GO:0009254(PANTHER)	MetaCyc:PWY-7883
Endo_PlyG_EAD	678b71e6715bd6eee903cad0ddd93be0	165	FunFam	G3DSA:3.40.80.10:FF:000007	Amidase family	1	155	5e-86	T	45734	-	-	-	-
Endo_PlyG_EAD	678b71e6715bd6eee903cad0ddd93be0	165	SUPERFAMILY	SSF55846	Amidase family	3	156	4.84e-52	T	45734	IPR036505	N-acetylmuramoyl-L-alanine amidase/PGRP domain superfamily	GO:0008745(InterPro)|GO:0009253(InterPro)	MetaCyc:PWY-1921|MetaCyc:PWY-5821|MetaCyc:PWY-5976|MetaCyc:PWY-6527|MetaCyc:PWY-6717|MetaCyc:PWY-6735|MetaCyc:PWY-6737|MetaCyc:PWY-6749|MetaCyc:PWY-6784|MetaCyc:PWY-6821|MetaCyc:PWY-6848|MetaCyc:PWY-6855|MetaCyc:PWY-6906|MetaCyc:PWY-6972|MetaCyc:PWY-7056|MetaCyc:PWY-7057|MetaCyc:PWY-7074|MetaCyc:PWY-7091|MetaCyc:PWY-7133|MetaCyc:PWY-7134|MetaCyc:PWY-7256|MetaCyc:PWY-7445|MetaCyc:PWY-7491|MetaCyc:…
Endo_PlyG_EAD	678b71e6715bd6eee903cad0ddd93be0	165	CDD	cd06583	PGRP	22	141	2.82444e-26	T	45734	IPR002502	N-acetylmuramoyl-L-alanine amidase domain	GO:0008745(InterPro)|GO:0009253(InterPro)	MetaCyc:PWY-1921|MetaCyc:PWY-5821|MetaCyc:PWY-5976|MetaCyc:PWY-6527|MetaCyc:PWY-6717|MetaCyc:PWY-6735|MetaCyc:PWY-6737|MetaCyc:PWY-6749|MetaCyc:PWY-6784|MetaCyc:PWY-6821|MetaCyc:PWY-6848|MetaCyc:PWY-6855|MetaCyc:PWY-6906|MetaCyc:PWY-6972|MetaCyc:PWY-7056|MetaCyc:PWY-7057|MetaCyc:PWY-7074|MetaCyc:PWY-7091|MetaCyc:PWY-7133|MetaCyc:PWY-7134|MetaCyc:PWY-7256|MetaCyc:PWY-7445|MetaCyc:PWY-7491|MetaCyc:…
Endo_T5-Zn2+	d8439d89c6299419bdb2e62b6bd9417f	137	FunFam	G3DSA:3.30.1380.10:FF:000004	Endolysin	3	136	6e-93	T	45734	-	-	-	-
Endo_T5-Zn2+	d8439d89c6299419bdb2e62b6bd9417f	137	SUPERFAMILY	SSF55166	Hh/DD-Pep	3	120	4.08e-16	T	45734	IPR009045	Hedgehog signalling/DD-peptidase zinc-binding domain superfamily	-	MetaCyc:PWY-6454|MetaCyc:PWY-6455|MetaCyc:PWY-6470|MetaCyc:PWY-8119|Reactome:R-DME-209338|Reactome:R-DME-209471|Reactome:R-DME-5358346|Reactome:R-DME-5362798|Reactome:R-DME-5632681|Reactome:R-DRE-5358346|Reactome:R-DRE-5362798|Reactome:R-DRE-5632681|Reactome:R-GGA-5358346|Reactome:R-GGA-5362798|Reactome:R-GGA-5632681|Reactome:R-HSA-373080|Reactome:R-HSA-5358346|Reactome:R-HSA-5362768|Reactome:R-H…
Endo_T5-Zn2+	d8439d89c6299419bdb2e62b6bd9417f	137	CDD	cd14845	LADG-Pep	9	136	6.13759e-27	T	45734	-	-	-	-
Endo_T5-Zn2+/Ca2+	d8439d89c6299419bdb2e62b6bd9417f	137	FunFam	G3DSA:3.30.1380.10:FF:000004	Endolysin	3	136	6e-93	T	45734	-	-	-	-
Endo_T5-Zn2+/Ca2+	d8439d89c6299419bdb2e62b6bd9417f	137	SUPERFAMILY	SSF55166	Hh/DD-Pep	3	120	4.08e-16	T	45734	IPR009045	Hedgehog signalling/DD-peptidase zinc-binding domain superfamily	-	MetaCyc:PWY-6454|MetaCyc:PWY-6455|MetaCyc:PWY-6470|MetaCyc:PWY-8119|Reactome:R-DME-209338|Reactome:R-DME-209471|Reactome:R-DME-5358346|Reactome:R-DME-5362798|Reactome:R-DME-5632681|Reactome:R-DRE-5358346|Reactome:R-DRE-5362798|Reactome:R-DRE-5632681|Reactome:R-GGA-5358346|Reactome:R-GGA-5362798|Reactome:R-GGA-5632681|Reactome:R-HSA-373080|Reactome:R-HSA-5358346|Reactome:R-HSA-5362768|Reactome:R-H…
Endo_T5-Zn2+/Ca2+	d8439d89c6299419bdb2e62b6bd9417f	137	CDD	cd14845	LADG-Pep	9	136	6.13759e-27	T	45734	-	-	-	-

## Sheet: Table S5
Table S5. Domain annotation results (refined) for selected endolysins, including their protein IDs, sequence lengths, and associated domains.
Protein_ID	Sequence_Length	Domain_Name	Start	End	Function
Endo_LysH5	481	Amidase family	188	338	Proteins containing this domain include zinc amidases that have N-acetylmuramoyl-L-alanine amidase activity 3.5.1.28. This enzyme domain cleaves the amide bond between N-acetylmuramoyl and L-amino acids in bacterial cell walls (preferentially: D-lactyl-L-Ala). The bacteriophage endolysins PLY118 and PLY500 cleave between L-Ala and D-Glu residues of Listeria cell-wall peptidoglycan and are therefo…	https://www.ebi.ac.uk/interpro/entry/InterPro/IPR002502/
Endo_LysH5	481	Amidase family	2	153
Endo_LysH5	481	Amidase family	181	362
Endo_LysH5	481	Amidase family	197	323
Endo_LysH5	481	Amidase family	192	330
Endo_LysP108	295	Amidase family	1	149
Endo_LysP108	295	Amidase family	190	295
Endo_LysP108	295	Amidase family	5	134
Endo_LysP108	295	Amidase family	5	169
Endo_LysPALS22_Ec	322	Amidase family	28	170
Endo_LysPALS22_Ec	322	Amidase family	39	171
Endo_LysPALS22_Ec	322	Amidase family	37	229
Endo_LysPALS22_Ec	322	Amidase family	31	185
Endo_LysPALS22_Pp	412	Amidase family	112	254
Endo_LysPALS22_Pp	412	Amidase family	123	255
Endo_LysPALS22_Pp	412	Amidase family	121	313
Endo_LysPALS22_Pp	412	Amidase family	115	269
Endo_PlyG_CBD	85	Amidase family	5	85
Endo_PlyG_EAD	165	Amidase family	13	154
Endo_PlyG_EAD	165	Amidase family	20	139
Endo_PlyG_EAD	165	Amidase family	4	156
Endo_PlyG_EAD	165	Amidase family	1	155
Endo_PlyG_EAD	165	Amidase family	3	156
Endo_LysCSA13	249	CHAP	22	107	The CHAP (cysteine, histidine-dependent amidohydrolases/peptidases) domain is a region between 110 and 140 amino acids that is found in proteins from bacteria, bacteriophages, archaea and eukaryotes of the Trypanosomidae family. Many of these proteins are uncharacterised, but it has been proposed that they may function mainly in peptidoglycan hydrolysis. The CHAP domain is found in a wide range o…	https://www.ebi.ac.uk/interpro/entry/InterPro/IPR007921/
Endo_LysCSA13	249	CHAP	4	134
Endo_LysH5	481	CHAP	25	113
Endo_LysH5	481	CHAP	7	148
Endo_Ply113	237	CHAP	24	110
Endo_Ply113	237	CHAP	4	137
Endo_LysCSA13	249	CysProt	20	140	This entry represents the papain-like cysteine peptidase superfamily. Its members typically consist of one α-helix and 4 strands of antiparallel β-sheet and contain the catalytic triad Cys-His-Asn.	https://www.ebi.ac.uk/interpro/entry/ssf/SSF54001/
Endo_LysH5	481	CysProt	22	152
Endo_Ply113	237	CysProt	8	142
Endo_LysB4	262	Dac	73	135
Endo_LysECD7	129	Dac	55	120
Endo_LysAB-vT2	187	Endolysin	11	187
Endo_LysAm24	224	Endolysin	75	224
Endo_LysPA26	145	Endolysin	1	145	This family includes endolysin, a lysozyme from bacteriophage T4 and its relatives. Endolysin is required for host cell lysis, and degrades the cross-links in the bacterial cell wall following on from pore formation in the cell membrane by holin and spanin [1]. Endolysin specifically hydrolyses the (1->4)-beta-linkages between N-acetylmuramic acid and N-acetyl-D-glucosamine residues in the peptid…	https://www.ebi.ac.uk/interpro/entry/hamap/MF_04110/
Endo_LysZX4-NCA	145	Endolysin	1	145
Endo_T5-Zn2+	137	Endolysin	3	136
Endo_T5-Zn2+/Ca2+	137	Endolysin	3	136
Endo_LysCSA13	249	EndoPep	1	139
Endo_LysH5	481	EndoPep	2	153
Endo_Ply113	237	EndoPep	1	142
Endo_LysB4	262	Hh/DD-Pep	16	137	The structure of the N-terminal signalling domain of hedgehog proteins has been solved and reveals a tetrahedrally coordinated zinc ion that is structurally homologous to the zinc-binding motif in bacterial D-alanyl-D-alanine carboxypeptidases (DD-peptidases)	https://www.ebi.ac.uk/interpro/entry/InterPro/IPR009045/
Endo_LysECD7	129	Hh/DD-Pep	2	121
Endo_T5-Zn2+	137	Hh/DD-Pep	3	120
Endo_T5-Zn2+/Ca2+	137	Hh/DD-Pep	3	120
Endo_LysB4	262	LADG-Pep	17	135	This L-Ala-D-Glu peptidase family includes L-alanyl-D-glutamate peptidase (bacteriophage T5) (also known as L-alanoyl-D-glutamate endopeptidase), and Ply118 and Ply500 L-Ala-D-Glu peptidase. Bacteriophage endolysin degrades the peptidoglycan of the bacterial host from within, leading to cell lysis and release of progeny virions. The bacteriophage endolysin Ply118 cleaves between L-Ala and D-Glu r…	https://www.ebi.ac.uk/interpro/entry/cdd/CD14845/
Endo_LysECD7	129	LADG-Pep	11	121
Endo_T5-Zn2+	137	LADG-Pep	9	136
Endo_T5-Zn2+/Ca2+	137	LADG-Pep	9	136
Endo_LysAB-vT2	187	Lysozyme	36	186
Endo_LysAm24	224	Lysozyme	74	224	This entry represents a domain superfamily found in phage lysozyme and related proteins [3], including Bacteriophage lambda lysozyme and Escherichia coli endolysin [2]. Lysozyme helps to release mature phage particles from the cell wall by breaking down the peptidoglycan. The enzyme hydrolyses the 1,4-beta linkages between N-acetyl-D-glucosamine and N-acetylmuramic acid in peptidoglycan heteropol…	https://www.ebi.ac.uk/interpro/entry/InterPro/IPR023347/
Endo_LysPA26	145	Lysozyme	5	144
Endo_LysZX4-NCA	145	Lysozyme	1	145
Endo_LysAB-vT2	187	lyz_endolysin_autolysin	44	185
Endo_LysAm24	224	lyz_endolysin_autolysin	81	223	Endolysins and autolysins are found in viruses and bacteria, respectively [3]. The ds DNA phages of eubacteria use endolysins or muralytic enzymes in conjunction with hollin, a small membrane protein, to degrade the peptidoglycan found in bacterial cell walls [1]. Similarly, bacteria produce autolysins to facilitate the biosynthesis of its cell wall hetropolymer peptidoglycan and cell division [2…	https://www.ebi.ac.uk/interpro/entry/InterPro/IPR033907/
Endo_LysPA26	145	lyz_endolysin_autolysin	6	143
Endo_LysZX4-NCA	145	lyz_endolysin_autolysin	7	143
Endo_LysPALS22_Pp	412	MFα-N	1	86	This family contains the N-terminal regions of the Saccharomyces mating factor alpha precursor protein. All proteins in this family contain one or more copies PF04648 further toward their C terminus.	https://www.ebi.ac.uk/interpro/entry/pfam/PF05436/
Endo_LysAm24	224	PGBD	3	65	This superfamily represents peptidoglycan binding domain (PGBD). PGBD may have a general peptidoglycan binding function. It has a core structure consisting of a closed, three-helical bundle with a left-handed twist. It is found at the N or C terminus of a variety of enzymes involved in bacterial cell wall degradation	https://www.ebi.ac.uk/interpro/entry/InterPro/IPR036366/
Endo_LysAm24	224	PGBD	9	64
Endo_LysH5	481	PGRP	199	324	Peptidoglycan recognition proteins (PGRPs) are pattern recognition receptors that bind, and in certain cases, hydrolyze peptidoglycans (PGNs) of bacterial cell walls. PGRPs have been divided into three classes: short PGRPs (PGRP-S), that are small (20 kDa) extracellular proteins; intermediate PGRPs (PGRP-I) that are 40-45 kDa and are predicted to be transmembrane proteins; and long PGRPs (PGRP-L)…	https://www.ebi.ac.uk/interpro/entry/cdd/CD06583/
Endo_LysP108	295	PGRP	7	135
Endo_LysPALS22_Ec	322	PGRP	39	172
Endo_LysPALS22_Pp	412	PGRP	123	256
Endo_PlyG_EAD	165	PGRP	22	141
Endo_LysAB-vT2	187	PhgLys	50	181	This entry includes Bacteriophage lambda lysozyme and Escherichia coli endolysin [1]. Lysozyme helps to release mature phage particles from the cell wall by breaking down the peptidoglycan. The enzyme hydrolyses the 1,4-beta linkages between N-acetyl-D-glucosamine and N-acetylmuramic acid in peptidoglycan heteropolymers of prokaryotic cell walls. E. coli endolysin also functions in bacterial cell…	https://www.ebi.ac.uk/interpro/entry/InterPro/IPR002196/
Endo_LysAm24	224	PhgLys	86	218
Endo_LysPA26	145	PhgLys	10	138
Endo_LysZX4-NCA	145	PhgLys	12	139
Endo_PlyG_CBD	85	PlyG-BD	41	84	This domain is found in bacteria and viruses. This domain is about 50 amino acids in length. This domain is thought to be a cell wall binding domain	https://www.ebi.ac.uk/interpro/entry/pfam/PF12123/
Endo_LysB4	262	SH3	185	240	SH3 domains are widespread among metazoan intracellular signalling proteins and typically bind proline-rich polypeptides. This SH3 domain is a prokaryotic homologue. It might have two possible functions: (1) promoting survival of a pathogen within the invaded cell by modulating pathways controlled by SH3 domains; or (2) promoting invasion by binding to receptors on eukaryotic cells [7, 8]. SH3 (s…	https://www.ebi.ac.uk/interpro/entry/InterPro/IPR003646/
Endo_LysB4	262	SH3	176	262
Endo_LysB4	262	SH3	186	252
Endo_LysCSA13	249	SH3	164	228
Endo_LysCSA13	249	SH3	146	249
Endo_LysH5	481	SH3	395	460
Endo_LysH5	481	SH3	376	481
Endo_LysH5	481	SH3	398	466
Endo_LysH5	481	SH3	398	466
Endo_LysP108	295	SH3	209	275
Endo_LysP108	295	SH3	190	295
Endo_LysP108	295	SH3	212	281
Endo_LysPALS22_Ec	322	SH3	241	304
Endo_LysPALS22_Ec	322	SH3	219	322
Endo_LysPALS22_Pp	412	SH3	325	388
Endo_LysPALS22_Pp	412	SH3	302	406
Endo_LysPALS22_Pp	412	Signal peptide region	3	14
Endo_LysPALS22_Pp	412	Signal peptide region	15	19
Endo_LysPALS22_Pp	412	Signal peptide region	1	19
Endo_LysPALS22_Pp	412	Signal peptide region	1	2
Endo_LysPALS22_Pp	412	SignalP-noTM	1	19
Endo_LysPALS22_Pp	412	SignalP-noTM	1	19
Endo_LysPALS22_Pp	412	SignalP-TM	1	19

## Sheet: Table S6
Table S6: Domain and motif result obtained from InterProScan and Meme Motif Suite utility.
SeqID	E-value	Motif_ID	Start	End	Motif_Sequence		Query_ID	Protein_Sequence	Job_ID	Sequence_Length	Database	Domain_IDs	Domain_Description	Domain_Type	Start	End	E-value	Status	Date	InterPro_ID	InterPro_Description	GO_Terms	Pathways	Pathways
Endo_LysAB-vT2	0.0076	MEME-1	116	130	KQTQFDALVSLVYNI		Endo_LysAB-vT2	MDVKPFFDAARELAGGRLTQAQVDELNKVVNRLVPDDVDISDLGVDLIRQFEGLRTRAYQDSVGIWTIGYGTIRYPNGVAVKAGDVCTEEQAKSYMKHDLQKFVKAVNKLVTVPLKQTQFDALVSLVYNIGEGAFAGSTLLKKLNSKDYAGAAAQFLVWNKGRVKGKLEVIPGLTNRRKKEKAYFEQ	4a7de2af481afee97d6ade06b93e2f06	187	Pfam	PF00959	Phage lysozyme	EAD	50	181	1.2e-43	T	2025-03-18	IPR002196	Glycoside hydrolase	family 24	GO:0003796(InterPro)|GO:0009253(InterPro)|GO:0016998(InterPro)	-
	2.7e-07	MEME-2	148	162	DYAGAAAQFLVWNKG
	18000	MEME-3	48	53	IRQFEG
	200	MEME-4	82	89	KAGDVCTE
	3000	MEME-5	178	185	RKKEKAYF
	690000	MEME-6	137	147	GSTLLKKLNSK
	130000000	MEME-7	110	115	LVTVPL
	38000000000	MEME-8	15	20	GGRLTQ
	78000000000	MEME-9	98	103	HDLQKF
	850000000	MEME-10	55	60	RTRAYQ
Endo_LysAm24	0.0076	MEME-1	153	167	NQNQYDALVSFTYNV		Endo_LysAm24	MDILKFNSRGDLVVHLQKKLASLGYKLNPDGIFGKATQEAVIHFQRQNGLTSDGIVGKLTWSMLDSKTSSIGKTRTISQNGINFIKSFEGLRLRAYDDGVGVITIGYGTTRYPNGHKVQLGDTCTEKQAEQYLSNDLVKFEKAVNELVKVPVNQNQYDALVSFTYNVGVGALSTSKALKLLNAGDYTGCAKAMLSWNKGRVGGKLVEIGGLTRRRNAEKDLFLK	6a4b2e3562960d9d670fefb5c341b5ee	224	Pfam	PF01471	Putative peptidoglycan binding domain	CBD	9	64	2.6e-15	T	2025-03-18	IPR002477	Peptidoglycan binding-like	-	MetaCyc:PWY-1921|MetaCyc:PWY-5821|MetaCyc:PWY-5976|MetaCyc:PWY-6470|MetaCyc:PWY-6527|MetaCyc:PWY-6717|MetaCyc:PWY-6735|MetaCyc:PWY-6737|MetaCyc:PWY-6749|MetaCyc:PWY-6784|MetaCyc:PWY-6821|MetaCyc:PWY-6848|MetaCyc:PWY-6855|MetaCyc:PWY-6906|MetaCyc:PWY-6972|MetaCyc:PWY-7056|MetaCyc:PWY-7057|MetaCyc:PWY-7074|MetaCyc:PWY-7091|MetaCyc:PWY-7133|MetaCyc:PWY-7134|MetaCyc:PWY-7256|MetaCyc:PWY-7445|MetaCyc:…
	2.7e-07	MEME-2	185	199	DYTGCAKAMLSWNKG
	18000	MEME-3	85	90	IKSFEG
	200	MEME-4	119	126	QLGDTCTE
	3000	MEME-5	215	222	RNAEKDLF
	690000	MEME-6	174	184	TSKALKLLNAG			MDILKFNSRGDLVVHLQKKLASLGYKLNPDGIFGKATQEAVIHFQRQNGLTSDGIVGKLTWSMLDSKTSSIGKTRTISQNGINFIKSFEGLRLRAYDDGVGVITIGYGTTRYPNGHKVQLGDTCTEKQAEQYLSNDLVKFEKAVNELVKVPVNQNQYDALVSFTYNVGVGALSTSKALKLLNAGDYTGCAKAMLSWNKGRVGGKLVEIGGLTRRRNAEKDLFLK	6a4b2e3562960d9d670fefb5c341b5ee	224	Pfam	PF00959	Phage lysozyme	EAD	86	218	7.8e-43	T	2025-03-18	IPR002196	Glycoside hydrolase	family 24	GO:0003796(InterPro)|GO:0009253(InterPro)|GO:0016998(InterPro)	-
	130000000	MEME-7	147	152	LVKVPV
	38000000000	MEME-8	203	208	GKLVEI
	78000000000	MEME-9	135	140	NDLVKF
	850000000	MEME-10	92	97	RLRAYD
Endo_LysB4	0.0076	MEME-1	223	237	FGIEYDGYVWIRQPR		Endo_LysB4	MAMALQTLIDKANRKLNVSGMRKDVADRTRAVITQMHAQGIYICVAQGFRSFAEQNALYAQGRTKPGSIVTNARGGQSNHNYGVAVDLCLYTQDGSDVIWTVEGNFRKVIAAMKAQGFKWGGDWVSFKDYPHFELYDVVGGQKPPADNGGAVDNGGGSGSTGGSGGGSTGGGSTGGGYDSSWFTKETGTFVTNTSIKLRTAPFTSADVIATLPAGSPVNYNGFGIEYDGYVWIRQPRSNGYGYLATGESKGGKRQNYWGTFK	adfc8a7be2f090e3e06a6d950a722673	262	Pfam	PF13539	D-alanyl-D-alanine carboxypeptidase	EAD	73	135	5.3e-13	T	2025-03-18	IPR039561	Peptidase M15C	GO:0008233(InterPro)	MetaCyc:PWY-8119
Endo_LysB4	2.7e-07	MEME-2	41	55	IYICVAQGFRSFAEQ		Endo_LysB4	MAMALQTLIDKANRKLNVSGMRKDVADRTRAVITQMHAQGIYICVAQGFRSFAEQNALYAQGRTKPGSIVTNARGGQSNHNYGVAVDLCLYTQDGSDVIWTVEGNFRKVIAAMKAQGFKWGGDWVSFKDYPHFELYDVVGGQKPPADNGGAVDNGGGSGSTGGSGGGSTGGGSTGGGYDSSWFTKETGTFVTNTSIKLRTAPFTSADVIATLPAGSPVNYNGFGIEYDGYVWIRQPRSNGYGYLATGESKGGKRQNYWGTFK	adfc8a7be2f090e3e06a6d950a722673	262	Pfam	PF08460	Bacterial SH3 domain	CBD	185	240	0.0069	T	2025-03-18	IPR003646	SH3-like domain	bacterial-type	-	MetaCyc:PWY-1822|MetaCyc:PWY-5497|MetaCyc:PWY-5784|MetaCyc:PWY-5846|MetaCyc:PWY-6409|MetaCyc:PWY-6899|MetaCyc:PWY-7018|MetaCyc:PWY-7403|MetaCyc:PWY-7430|MetaCyc:PWY-7496|MetaCyc:PWY-7571|MetaCyc:PWY-7652|MetaCyc:PWY-7771|MetaCyc:PWY-7815|MetaCyc:PWY-7816|MetaCyc:PWY-7819|MetaCyc:PWY-7821|MetaCyc:PWY-7850|MetaCyc:PWY-7883|MetaCyc:PWY-8229|MetaCyc:PWY-8293|MetaCyc:PWY-8402|MetaCyc:PWY-8418|MetaCyc:…
Endo_LysB4	18000	MEME-3	99	104	IWTVEG		Endo_LysCSA13	MKSQKQAKQWIDVNTGKGVDFDGAYGFQCMDLAVAYVYYITDGKVRMWGNAKDAINNDFKGLATVYENTPRFKPQLGDVAVYTNSQYGHIQVVISGNLDYYTCLEQNWLNGGYDGWEKATIRTHYYDGVTHFIRPKFSDSNSQVLEQKIQETNSWNKNQYGTLYKSENGTFTCGSLPIFARVGSPKLSEPNGYWFQPNGYTPYDEVCLSDGLVWIGYNWQGTRYYLPVRQWNGKTGNAYSVGVPWGVFS	25176e8e2938e4ac8f0c89f7057e7c4b	249	Pfam	PF08460	Bacterial SH3 domain	CBD	164	228	1.7e-21	T	2025-03-18	IPR003646	SH3-like domain	bacterial-type	-	MetaCyc:PWY-1822|MetaCyc:PWY-5497|MetaCyc:PWY-5784|MetaCyc:PWY-5846|MetaCyc:PWY-6409|MetaCyc:PWY-6899|MetaCyc:PWY-7018|MetaCyc:PWY-7403|MetaCyc:PWY-7430|MetaCyc:PWY-7496|MetaCyc:PWY-7571|MetaCyc:PWY-7652|MetaCyc:PWY-7771|MetaCyc:PWY-7815|MetaCyc:PWY-7816|MetaCyc:PWY-7819|MetaCyc:PWY-7821|MetaCyc:PWY-7850|MetaCyc:PWY-7883|MetaCyc:PWY-8229|MetaCyc:PWY-8293|MetaCyc:PWY-8402|MetaCyc:PWY-8418|MetaCyc:…
Endo_LysB4	200	MEME-4	84	91	VAVDLCLY		Endo_LysCSA13	MKSQKQAKQWIDVNTGKGVDFDGAYGFQCMDLAVAYVYYITDGKVRMWGNAKDAINNDFKGLATVYENTPRFKPQLGDVAVYTNSQYGHIQVVISGNLDYYTCLEQNWLNGGYDGWEKATIRTHYYDGVTHFIRPKFSDSNSQVLEQKIQETNSWNKNQYGTLYKSENGTFTCGSLPIFARVGSPKLSEPNGYWFQPNGYTPYDEVCLSDGLVWIGYNWQGTRYYLPVRQWNGKTGNAYSVGVPWGVFS	25176e8e2938e4ac8f0c89f7057e7c4b	249	Pfam	PF05257	CHAP domain	EAD	22	107	2.6e-07	T	2025-03-18	IPR007921	CHAP domain	-	MetaCyc:PWY-1921|MetaCyc:PWY-4121|MetaCyc:PWY-5821|MetaCyc:PWY-5976|MetaCyc:PWY-6527|MetaCyc:PWY-6717|MetaCyc:PWY-6735|MetaCyc:PWY-6737|MetaCyc:PWY-6749|MetaCyc:PWY-6784|MetaCyc:PWY-6821|MetaCyc:PWY-6848|MetaCyc:PWY-6855|MetaCyc:PWY-6906|MetaCyc:PWY-6972|MetaCyc:PWY-7056|MetaCyc:PWY-7057|MetaCyc:PWY-7074|MetaCyc:PWY-7091|MetaCyc:PWY-7133|MetaCyc:PWY-7134|MetaCyc:PWY-7256|MetaCyc:PWY-7445|MetaCyc:…
Endo_LysB4	3000	MEME-5	183	190	FTKETGTF		Endo_LysECD7	MFKLSQRSKDRLVGVHPDLVKVVHRALELTPVDFGITEGVRSLETQKKYVAEGKSKTMKSRHLHGLAVDVVAYPKDKDTWNMKYYRMIADAFKQAGRELGVSVEWGGDWVSFKDGVHFQLPHSKYPDPK	d081d2851f73a0dadbcada8e1d817ccf	129	Pfam	PF13539	D-alanyl-D-alanine carboxypeptidase	EAD	55	120	1e-08	T	2025-03-18	IPR039561	Peptidase M15C	GO:0008233(InterPro)	MetaCyc:PWY-8119
Endo_LysB4	690000	MEME-6	192	202	TNTSIKLRTAP		Endo_LysH5	MQAKLTKKEFIEWLKTSEGKQYNADGWYGFQCFDYANAGWKALFGLLLKGVGAKDIPFANNFDGLATVYQNTPDFLAQPGDMVVFGSNYGAGYGHVAWVIEATLDYIIVYEQNWLGGGWTDGVQQPGSGWEKVTRRQHAYDFPMWFIRPNFKSETAPRSVQSPTQASKKETAKPQPKAVELKIIKDVVKGYDLPKRGSNPNFIVIHNDAGSKGATAEAYRNGLVNAPLSRLEAGIAHSYVSGNTVWQALDESQVGWHTANQIGNKYGYGIEVCQSMGADNATFLKNEQATFQECARLLKKWGLPANRNTIRLHNEFTSTSCPHRSSVLHTGFDPVTRGLLPEDKRLQLKDYFIKQIRAYMDGKIPVATVSNDSSASSNTVKPVASAWKRNKYGTYYMEE…	824fc1aaa82a740604b751634388fb62	481	Pfam	PF05257	CHAP domain	EAD	25	113	4e-06	T	2025-03-18	IPR007921	CHAP domain	-	MetaCyc:PWY-1921|MetaCyc:PWY-4121|MetaCyc:PWY-5821|MetaCyc:PWY-5976|MetaCyc:PWY-6527|MetaCyc:PWY-6717|MetaCyc:PWY-6735|MetaCyc:PWY-6737|MetaCyc:PWY-6749|MetaCyc:PWY-6784|MetaCyc:PWY-6821|MetaCyc:PWY-6848|MetaCyc:PWY-6855|MetaCyc:PWY-6906|MetaCyc:PWY-6972|MetaCyc:PWY-7056|MetaCyc:PWY-7057|MetaCyc:PWY-7074|MetaCyc:PWY-7091|MetaCyc:PWY-7133|MetaCyc:PWY-7134|MetaCyc:PWY-7256|MetaCyc:PWY-7445|MetaCyc:…
Endo_LysB4	130000000	MEME-7	213	218	PAGSPV		Endo_LysH5	MQAKLTKKEFIEWLKTSEGKQYNADGWYGFQCFDYANAGWKALFGLLLKGVGAKDIPFANNFDGLATVYQNTPDFLAQPGDMVVFGSNYGAGYGHVAWVIEATLDYIIVYEQNWLGGGWTDGVQQPGSGWEKVTRRQHAYDFPMWFIRPNFKSETAPRSVQSPTQASKKETAKPQPKAVELKIIKDVVKGYDLPKRGSNPNFIVIHNDAGSKGATAEAYRNGLVNAPLSRLEAGIAHSYVSGNTVWQALDESQVGWHTANQIGNKYGYGIEVCQSMGADNATFLKNEQATFQECARLLKKWGLPANRNTIRLHNEFTSTSCPHRSSVLHTGFDPVTRGLLPEDKRLQLKDYFIKQIRAYMDGKIPVATVSNDSSASSNTVKPVASAWKRNKYGTYYMEE…	824fc1aaa82a740604b751634388fb62	481	Pfam	PF08460	Bacterial SH3 domain	CBD	395	460	3.1e-23	T	2025-03-18	IPR003646	SH3-like domain	bacterial-type	-	MetaCyc:PWY-1822|MetaCyc:PWY-5497|MetaCyc:PWY-5784|MetaCyc:PWY-5846|MetaCyc:PWY-6409|MetaCyc:PWY-6899|MetaCyc:PWY-7018|MetaCyc:PWY-7403|MetaCyc:PWY-7430|MetaCyc:PWY-7496|MetaCyc:PWY-7571|MetaCyc:PWY-7652|MetaCyc:PWY-7771|MetaCyc:PWY-7815|MetaCyc:PWY-7816|MetaCyc:PWY-7819|MetaCyc:PWY-7821|MetaCyc:PWY-7850|MetaCyc:PWY-7883|MetaCyc:PWY-8229|MetaCyc:PWY-8293|MetaCyc:PWY-8402|MetaCyc:PWY-8418|MetaCyc:…
Endo_LysB4	38000000000	MEME-8	20	25	GMRKDV		Endo_LysH5	MQAKLTKKEFIEWLKTSEGKQYNADGWYGFQCFDYANAGWKALFGLLLKGVGAKDIPFANNFDGLATVYQNTPDFLAQPGDMVVFGSNYGAGYGHVAWVIEATLDYIIVYEQNWLGGGWTDGVQQPGSGWEKVTRRQHAYDFPMWFIRPNFKSETAPRSVQSPTQASKKETAKPQPKAVELKIIKDVVKGYDLPKRGSNPNFIVIHNDAGSKGATAEAYRNGLVNAPLSRLEAGIAHSYVSGNTVWQALDESQVGWHTANQIGNKYGYGIEVCQSMGADNATFLKNEQATFQECARLLKKWGLPANRNTIRLHNEFTSTSCPHRSSVLHTGFDPVTRGLLPEDKRLQLKDYFIKQIRAYMDGKIPVATVSNDSSASSNTVKPVASAWKRNKYGTYYMEE…	824fc1aaa82a740604b751634388fb62	481	Pfam	PF01510	N-acetylmuramoyl-L-alanine amidase	EAD	197	323	1.2e-11	T	2025-03-18	IPR002502	N-acetylmuramoyl-L-alanine amidase domain	GO:0008745(InterPro)|GO:0009253(InterPro)	MetaCyc:PWY-1921|MetaCyc:PWY-5821|MetaCyc:PWY-5976|MetaCyc:PWY-6527|MetaCyc:PWY-6717|MetaCyc:PWY-6735|MetaCyc:PWY-6737|MetaCyc:PWY-6749|MetaCyc:PWY-6784|MetaCyc:PWY-6821|MetaCyc:PWY-6848|MetaCyc:PWY-6855|MetaCyc:PWY-6906|MetaCyc:PWY-6972|MetaCyc:PWY-7056|MetaCyc:PWY-7057|MetaCyc:PWY-7074|MetaCyc:PWY-7091|MetaCyc:PWY-7133|MetaCyc:PWY-7134|MetaCyc:PWY-7256|MetaCyc:PWY-7445|MetaCyc:PWY-7491|MetaCyc:…
Endo_LysB4	78000000000	MEME-9	122	127	GDWVSF		Endo_LysP108	MDKRGKKPEGMVIHNDAGRSSGQQYENSLANAGYARYANGIAHYYGSEGYVWEAIDAKNQIAWHTGDGTGANSGNFRFAGIEVCQSMSASDAQFLKNEQAVFQFTAEKFKEWGLTPNRKTVRLHMEFVPTACPHRSMVLHTGFNPVTQGRPSQAIMNKLKDYFIKQIKNYMDKGTSSSTVVKDGKTSSASTPATRPVTGSWKKNQYGTWYKPENATFVNGNQPIVTRIGSPFLNAPVGGNLPAGATIVYDEVCIQAGHIWIGYNAYNGNRVYCPVRTCQGVPPNHIPGVAWGVFK	3337c029bd75b170f43e036a8f382858	295	Pfam	PF01510	N-acetylmuramoyl-L-alanine amidase	EAD	5	134	5.7e-08	T	2025-03-18	IPR002502	N-acetylmuramoyl-L-alanine amidase domain	GO:0008745(InterPro)|GO:0009253(InterPro)	MetaCyc:PWY-1921|MetaCyc:PWY-5821|MetaCyc:PWY-5976|MetaCyc:PWY-6527|MetaCyc:PWY-6717|MetaCyc:PWY-6735|MetaCyc:PWY-6737|MetaCyc:PWY-6749|MetaCyc:PWY-6784|MetaCyc:PWY-6821|MetaCyc:PWY-6848|MetaCyc:PWY-6855|MetaCyc:PWY-6906|MetaCyc:PWY-6972|MetaCyc:PWY-7056|MetaCyc:PWY-7057|MetaCyc:PWY-7074|MetaCyc:PWY-7091|MetaCyc:PWY-7133|MetaCyc:PWY-7134|MetaCyc:PWY-7256|MetaCyc:PWY-7445|MetaCyc:PWY-7491|MetaCyc:…
Endo_LysB4	850000000	MEME-10	132	137	HFELYD		Endo_LysP108	MDKRGKKPEGMVIHNDAGRSSGQQYENSLANAGYARYANGIAHYYGSEGYVWEAIDAKNQIAWHTGDGTGANSGNFRFAGIEVCQSMSASDAQFLKNEQAVFQFTAEKFKEWGLTPNRKTVRLHMEFVPTACPHRSMVLHTGFNPVTQGRPSQAIMNKLKDYFIKQIKNYMDKGTSSSTVVKDGKTSSASTPATRPVTGSWKKNQYGTWYKPENATFVNGNQPIVTRIGSPFLNAPVGGNLPAGATIVYDEVCIQAGHIWIGYNAYNGNRVYCPVRTCQGVPPNHIPGVAWGVFK	3337c029bd75b170f43e036a8f382858	295	Pfam	PF08460	Bacterial SH3 domain	CBD	209	275	3.4e-18	T	2025-03-18	IPR003646	SH3-like domain	bacterial-type	-	MetaCyc:PWY-1822|MetaCyc:PWY-5497|MetaCyc:PWY-5784|MetaCyc:PWY-5846|MetaCyc:PWY-6409|MetaCyc:PWY-6899|MetaCyc:PWY-7018|MetaCyc:PWY-7403|MetaCyc:PWY-7430|MetaCyc:PWY-7496|MetaCyc:PWY-7571|MetaCyc:PWY-7652|MetaCyc:PWY-7771|MetaCyc:PWY-7815|MetaCyc:PWY-7816|MetaCyc:PWY-7819|MetaCyc:PWY-7821|MetaCyc:PWY-7850|MetaCyc:PWY-7883|MetaCyc:PWY-8229|MetaCyc:PWY-8293|MetaCyc:PWY-8402|MetaCyc:PWY-8418|MetaCyc:…
Endo_LysCSA13	0.0076	MEME-1	205	219	EVCLSDGLVWIGYNW		Endo_LysPA26	MRTNNIDAIKEHEGLRLVAYLDSVGVWTIGYGDTGPDVVKGLTITKEEAEKRLRKRLVEFEGYVNTYVKVPLKQHQFDALVSLVYNIGPTNFKTSTLLKKLNAGDYIGAADQFLVWNKGRVDGKLVVIKGLANRRAKERKQFLGE	30cee7f2dbdea3a917ad237107a3e4ce	145	Pfam	PF00959	Phage lysozyme	EAD	10	138	1.6e-43	T	2025-03-18	IPR002196	Glycoside hydrolase	family 24	GO:0003796(InterPro)|GO:0009253(InterPro)|GO:0016998(InterPro)	-
Endo_LysCSA13	2.7e-07	MEME-2	37	51	VYYITDGKVRMWGNA		Endo_LysPALS22_Ec	MHHHHHHAKKHIGTWNGVPVYTDFLPIGTRRAGDKLNGPKFIVAHDTGNPNTTAQNNVDYYRNSYNIDWNYTASAHIFVDDKECIICVPLDEKAWHVMYNTPTDNSWYGIDANDGAIGVEGCYFSNRSRSLKSFDNYCRVLAFLCKEYKINASTNMPGHQDIQADKQDPGNLLAACGMSRSVSNVDKKVLTYMKNGATSTAKTSTATKSTTTTKAPAKPKKTSTETSTTWKRNSAGILWKTEKATFKCGVSVGIITRKNGPWTGWPQGPRMSKGDTIKYDEIQDFNGYIWVSGKFKGQYVYVPVGKSNGNGKRIGPAWGTFS	5343a8064031fe0c08467ace75d47443	322	Pfam	PF01510	N-acetylmuramoyl-L-alanine amidase	EAD	39	171	8.4e-16	T	2025-03-18	IPR002502	N-acetylmuramoyl-L-alanine amidase domain	GO:0008745(InterPro)|GO:0009253(InterPro)	MetaCyc:PWY-1921|MetaCyc:PWY-5821|MetaCyc:PWY-5976|MetaCyc:PWY-6527|MetaCyc:PWY-6717|MetaCyc:PWY-6735|MetaCyc:PWY-6737|MetaCyc:PWY-6749|MetaCyc:PWY-6784|MetaCyc:PWY-6821|MetaCyc:PWY-6848|MetaCyc:PWY-6855|MetaCyc:PWY-6906|MetaCyc:PWY-6972|MetaCyc:PWY-7056|MetaCyc:PWY-7057|MetaCyc:PWY-7074|MetaCyc:PWY-7091|MetaCyc:PWY-7133|MetaCyc:PWY-7134|MetaCyc:PWY-7256|MetaCyc:PWY-7445|MetaCyc:PWY-7491|MetaCyc:…
Endo_LysCSA13	18000	MEME-3	228	233	VRQWNG		Endo_LysPALS22_Ec	MHHHHHHAKKHIGTWNGVPVYTDFLPIGTRRAGDKLNGPKFIVAHDTGNPNTTAQNNVDYYRNSYNIDWNYTASAHIFVDDKECIICVPLDEKAWHVMYNTPTDNSWYGIDANDGAIGVEGCYFSNRSRSLKSFDNYCRVLAFLCKEYKINASTNMPGHQDIQADKQDPGNLLAACGMSRSVSNVDKKVLTYMKNGATSTAKTSTATKSTTTTKAPAKPKKTSTETSTTWKRNSAGILWKTEKATFKCGVSVGIITRKNGPWTGWPQGPRMSKGDTIKYDEIQDFNGYIWVSGKFKGQYVYVPVGKSNGNGKRIGPAWGTFS	5343a8064031fe0c08467ace75d47443	322	Pfam	PF08460	Bacterial SH3 domain	CBD	241	304	1.1e-10	T	2025-03-18	IPR003646	SH3-like domain	bacterial-type	-	MetaCyc:PWY-1822|MetaCyc:PWY-5497|MetaCyc:PWY-5784|MetaCyc:PWY-5846|MetaCyc:PWY-6409|MetaCyc:PWY-6899|MetaCyc:PWY-7018|MetaCyc:PWY-7403|MetaCyc:PWY-7430|MetaCyc:PWY-7496|MetaCyc:PWY-7571|MetaCyc:PWY-7652|MetaCyc:PWY-7771|MetaCyc:PWY-7815|MetaCyc:PWY-7816|MetaCyc:PWY-7819|MetaCyc:PWY-7821|MetaCyc:PWY-7850|MetaCyc:PWY-7883|MetaCyc:PWY-8229|MetaCyc:PWY-8293|MetaCyc:PWY-8402|MetaCyc:PWY-8418|MetaCyc:…
Endo_LysCSA13	200	MEME-4	24	31	AYGFQCMD		Endo_LysPALS22_Pp	MRFPSIFTAVLFAASSALAAPVNTTTEDETAQIPAEAVIGYSDLEGDFDVAVLPFSNSTNNGLLFINTTIASIAAKEEGVSLEKREAEAEFAKKHIGTWNGVPVYTDFLPIGTRRAGDKLNGPKFIVAHDTGNPNTTAQNNVDYYRNSYNIDWNYTASAHIFVDDKECIICVPLDEKAWHVMYNTPTDNSWYGIDANDGAIGVEGCYFSNRSRSLKSFDNYCRVLAFLCKEYKINASTNMPGHQDIQADKQDPGNLLAACGMSRSVSNVDKKVLTYMKNGATSTAKTSTATKSTTTTKAPAKPKKTSTETSTTWKRNSAGILWKTEKATFKCGVSVGIITRKNGPWTGWPQGPRMSKGDTIKYDEIQDFNGYIWVSGKFKGQYVYVPVGKSNGNGKRIG…	7ea90be2d8b94d5934328b96618a7761	412	Pfam	PF05436	Mating factor alpha precursor N-terminus	Other	1	86	6e-26	T	2025-03-18	IPR008675	Mating factor alpha precursor	N-terminal	GO:0005576(InterPro)|GO:0007618(InterPro)	-
Endo_LysCSA13	3000	MEME-5	164	171	YKSENGTF		Endo_LysPALS22_Pp	MRFPSIFTAVLFAASSALAAPVNTTTEDETAQIPAEAVIGYSDLEGDFDVAVLPFSNSTNNGLLFINTTIASIAAKEEGVSLEKREAEAEFAKKHIGTWNGVPVYTDFLPIGTRRAGDKLNGPKFIVAHDTGNPNTTAQNNVDYYRNSYNIDWNYTASAHIFVDDKECIICVPLDEKAWHVMYNTPTDNSWYGIDANDGAIGVEGCYFSNRSRSLKSFDNYCRVLAFLCKEYKINASTNMPGHQDIQADKQDPGNLLAACGMSRSVSNVDKKVLTYMKNGATSTAKTSTATKSTTTTKAPAKPKKTSTETSTTWKRNSAGILWKTEKATFKCGVSVGIITRKNGPWTGWPQGPRMSKGDTIKYDEIQDFNGYIWVSGKFKGQYVYVPVGKSNGNGKRIG…	7ea90be2d8b94d5934328b96618a7761	412	Pfam	PF01510	N-acetylmuramoyl-L-alanine amidase	EAD	123	255	1.4e-15	T	2025-03-18	IPR002502	N-acetylmuramoyl-L-alanine amidase domain	GO:0008745(InterPro)|GO:0009253(InterPro)	MetaCyc:PWY-1921|MetaCyc:PWY-5821|MetaCyc:PWY-5976|MetaCyc:PWY-6527|MetaCyc:PWY-6717|MetaCyc:PWY-6735|MetaCyc:PWY-6737|MetaCyc:PWY-6749|MetaCyc:PWY-6784|MetaCyc:PWY-6821|MetaCyc:PWY-6848|MetaCyc:PWY-6855|MetaCyc:PWY-6906|MetaCyc:PWY-6972|MetaCyc:PWY-7056|MetaCyc:PWY-7057|MetaCyc:PWY-7074|MetaCyc:PWY-7091|MetaCyc:PWY-7133|MetaCyc:PWY-7134|MetaCyc:PWY-7256|MetaCyc:PWY-7445|MetaCyc:PWY-7491|MetaCyc:…
Endo_LysCSA13	690000	MEME-6	151	161	ETNSWNKNQYG		Endo_LysPALS22_Pp	MRFPSIFTAVLFAASSALAAPVNTTTEDETAQIPAEAVIGYSDLEGDFDVAVLPFSNSTNNGLLFINTTIASIAAKEEGVSLEKREAEAEFAKKHIGTWNGVPVYTDFLPIGTRRAGDKLNGPKFIVAHDTGNPNTTAQNNVDYYRNSYNIDWNYTASAHIFVDDKECIICVPLDEKAWHVMYNTPTDNSWYGIDANDGAIGVEGCYFSNRSRSLKSFDNYCRVLAFLCKEYKINASTNMPGHQDIQADKQDPGNLLAACGMSRSVSNVDKKVLTYMKNGATSTAKTSTATKSTTTTKAPAKPKKTSTETSTTWKRNSAGILWKTEKATFKCGVSVGIITRKNGPWTGWPQGPRMSKGDTIKYDEIQDFNGYIWVSGKFKGQYVYVPVGKSNGNGKRIG…	7ea90be2d8b94d5934328b96618a7761	412	Pfam	PF08460	Bacterial SH3 domain	CBD	325	388	1.6e-10	T	2025-03-18	IPR003646	SH3-like domain	bacterial-type	-	MetaCyc:PWY-1822|MetaCyc:PWY-5497|MetaCyc:PWY-5784|MetaCyc:PWY-5846|MetaCyc:PWY-6409|MetaCyc:PWY-6899|MetaCyc:PWY-7018|MetaCyc:PWY-7403|MetaCyc:PWY-7430|MetaCyc:PWY-7496|MetaCyc:PWY-7571|MetaCyc:PWY-7652|MetaCyc:PWY-7771|MetaCyc:PWY-7815|MetaCyc:PWY-7816|MetaCyc:PWY-7819|MetaCyc:PWY-7821|MetaCyc:PWY-7850|MetaCyc:PWY-7883|MetaCyc:PWY-8229|MetaCyc:PWY-8293|MetaCyc:PWY-8402|MetaCyc:PWY-8418|MetaCyc:…
Endo_LysCSA13	130000000	MEME-7	240	245	SVGVPW		Endo_LysZX4-NCA	MKLSTRGKNLIKSHEGLVLAVYPDPATGGAPYTAGYGHAGSDVKPGMKVTQAMADAWFDKDVAKFESGVSSLITSPTTQGQFDAMVSLAYNIGLGNFGKSTLLKKHNSCCYTCAADQFRVWNRANGKVMNGLTKRRAAERQVYMS	42f6983001de42c6d780dcc04242b466	145	Pfam	PF00959	Phage lysozyme	EAD	12	139	3.1e-38	T	2025-03-18	IPR002196	Glycoside hydrolase	family 24	GO:0003796(InterPro)|GO:0009253(InterPro)|GO:0016998(InterPro)	-
Endo_LysCSA13	38000000000	MEME-8	221	226	GTRYYL		Endo_Ply113	MSNINMETAIANMYALKARGITYSMNYSRTGADGTGDCSGTVYDSLRKAGASDAGWVLNTDSMHSWLEKNGFKLIAQNQEWSAKRGDVVIFGKKGASGGSAGHVVIFISSTQIIHCTWKSATANGVYVDNEATTCPYSMGWYVYRLNGGSTPPKPNTKKIKVLKHATNWSPSSKGAKMASFVKGGTFEVKQQRPISYSYSNQEYLIVNKGTVLGWVLSQDIEGGYGSDRVGGSKPKLPAGFTKEEATFINGNAPITTRKNKPSLSSPTATPLYPGQSVRYLGWKSAEGYIWIYATDGRYIPVRPVGKKAWGTFK	7be4c12944070a13e6dd610e67af22ee	237	Pfam	PF05257	CHAP domain	EAD	24	110	5.1e-06	T	2025-03-18	IPR007921	CHAP domain	-	MetaCyc:PWY-1921|MetaCyc:PWY-4121|MetaCyc:PWY-5821|MetaCyc:PWY-5976|MetaCyc:PWY-6527|MetaCyc:PWY-6717|MetaCyc:PWY-6735|MetaCyc:PWY-6737|MetaCyc:PWY-6749|MetaCyc:PWY-6784|MetaCyc:PWY-6821|MetaCyc:PWY-6848|MetaCyc:PWY-6855|MetaCyc:PWY-6906|MetaCyc:PWY-6972|MetaCyc:PWY-7056|MetaCyc:PWY-7057|MetaCyc:PWY-7074|MetaCyc:PWY-7091|MetaCyc:PWY-7133|MetaCyc:PWY-7134|MetaCyc:PWY-7256|MetaCyc:PWY-7445|MetaCyc:…
Endo_LysCSA13	78000000000	MEME-9	77	82	GDVAVY		Endo_PlyG_CBD	GSIQKVKNGNVATTSPTKQNIIQSGAFSPYETPDVMGALTSLKMTADFILQSDGLTYFISKPTSDAQLKAMKEYLDRKGWWYEVK	8be8abcec177dc5da880344e3a269787	85	Pfam	PF12123	PlyG Cell wall binding domain	CBD	41	84	3e-21	T	2025-03-18	IPR021976	N-acetylmuramoyl-l-alanine amidase	C-terminal domain	-	MetaCyc:PWY-7883
Endo_LysCSA13	850000000	MEME-10	122	127	RTHYYD		Endo_PlyG_EAD	MEIQKKLVDPSKYGTKCPYTMKPKYITVHNTYNDAPAENEVSYMISNNNEVSFHIAVDDKKAIQGIPLERNAWACGDGNGSGNRQSISVEICYSKSGGDRYYKAEDNAVDVVRQLMSMYNIPIENVRTHQSWSGKYCPHRMLAEGRWGAFIQKVKNGNVATTSPT	678b71e6715bd6eee903cad0ddd93be0	165	Pfam	PF01510	N-acetylmuramoyl-L-alanine amidase	EAD	20	139	2.6e-16	T	2025-03-18	IPR002502	N-acetylmuramoyl-L-alanine amidase domain	GO:0008745(InterPro)|GO:0009253(InterPro)	MetaCyc:PWY-1921|MetaCyc:PWY-5821|MetaCyc:PWY-5976|MetaCyc:PWY-6527|MetaCyc:PWY-6717|MetaCyc:PWY-6735|MetaCyc:PWY-6737|MetaCyc:PWY-6749|MetaCyc:PWY-6784|MetaCyc:PWY-6821|MetaCyc:PWY-6848|MetaCyc:PWY-6855|MetaCyc:PWY-6906|MetaCyc:PWY-6972|MetaCyc:PWY-7056|MetaCyc:PWY-7057|MetaCyc:PWY-7074|MetaCyc:PWY-7091|MetaCyc:PWY-7133|MetaCyc:PWY-7134|MetaCyc:PWY-7256|MetaCyc:PWY-7445|MetaCyc:PWY-7491|MetaCyc:…
Endo_LysECD7	0.0076	MEME-1	100	114	GVSVEWGGDWVSFKD		Endo_T5-Zn2+	MSFKFGKNSEKQLATVKPELQKVARRALELSPYDFTIVQGIRTVAQSAQNIANGTSFLKDPSKSKHITGDAIDFAPYINGKIDWNDLEAFWAVKKAFEQAGKELGIKLRFGADWNASGDYHDEIKRGTYDGGHVELV	d8439d89c6299419bdb2e62b6bd9417f	137	CDD	cd14845	L-Ala-D-Glu_peptidase_like	EAD	9	136	6.13759e-27	T	2025-03-18	-	-	-	-
Endo_LysECD7	2.7e-07	MEME-2	84	98	YYRMIADAFKQAGRE		Endo_T5-Zn2+/Ca2+	MSFKFGKNSEKQLATVKPELQKVARRALELSPYDFTIVQGIRTVAQSAQNIANGTSFLKDPSKSKHITGDAIDFAPYINGKIDWNDLEAFWAVKKAFEQAGKELGIKLRFGADWNASGDYHDEIKRGTYDGGHVELV	d8439d89c6299419bdb2e62b6bd9417f	137	CDD	cd14845	L-Ala-D-Glu_peptidase_like	EAD	9	136	6.13759e-27	T	2025-03-18	-	-	-	-
Endo_LysECD7	18000	MEME-3	40	45	VRSLET
Endo_LysECD7	200	MEME-4	31	38	PVDFGITE
Endo_LysECD7	3000	MEME-5	55	62	SKTMKSRH
Endo_LysECD7	690000	MEME-6	1	11	MFKLSQRSKDR
Endo_LysECD7	130000000	MEME-7	19	24	LVKVVH
Endo_LysECD7	38000000000	MEME-8	115	120	GVHFQL
Endo_LysECD7	78000000000	MEME-9	68	73	VDVVAY
Endo_LysECD7	850000000	MEME-10	122	127	HSKYPD
Endo_LysH5	0.0076	MEME-1	437	451	EVMLQDGHVWVGYTW
Endo_LysH5	2.7e-07	MEME-2	290	304	TFQECARLLKKWGLP
Endo_LysH5	18000	MEME-3	460	465	IRTWNG
Endo_LysH5	200	MEME-4	27	34	WYGFQCFD
Endo_LysH5	3000	MEME-5	396	403	YMEESARF
Endo_LysH5	690000	MEME-6	383	393	VASAWKRNKYG
Endo_LysH5	130000000	MEME-7	223	228	LVNAPL
Endo_LysH5	38000000000	MEME-8	453	458	GQRYYL
Endo_LysH5	78000000000	MEME-9	80	85	GDMVVF
Endo_LysH5	850000000	MEME-10	136	141	RQHAYD
Endo_LysP108	0.0076	MEME-1	251	265	EVCIQAGHIWIGYNA
Endo_LysP108	2.7e-07	MEME-2	101	115	VFQFTAEKFKEWGLT
Endo_LysP108	18000	MEME-3	275	280	VRTCQG
Endo_LysP108	200	MEME-4	242	249	PAGATIVY
Endo_LysP108	3000	MEME-5	210	217	YKPENATF
Endo_LysP108	690000	MEME-6	197	207	VTGSWKKNQYG
Endo_LysP108	130000000	MEME-7	232	237	FLNAPV
Endo_LysP108	38000000000	MEME-8	268	273	GNRVYC
Endo_LysP108	78000000000	MEME-9	135	140	RSMVLH
Endo_LysP108	850000000	MEME-10	41	46	IAHYYG
Endo_LysPA26	0.0076	MEME-1	73	87	KQHQFDALVSLVYNI
Endo_LysPA26	2.7e-07	MEME-2	105	119	DYIGAADQFLVWNKG
Endo_LysPA26	18000	MEME-3	9	14	IKEHEG
Endo_LysPA26	200	MEME-4	30	37	GYGDTGPD
Endo_LysPA26	3000	MEME-5	135	142	RAKERKQF
Endo_LysPA26	690000	MEME-6	94	104	TSTLLKKLNAG
Endo_LysPA26	130000000	MEME-7	67	72	YVKVPL
Endo_LysPA26	38000000000	MEME-8	123	128	GKLVVI
Endo_LysPA26	78000000000	MEME-9	55	60	KRLVEF
Endo_LysPA26	850000000	MEME-10	16	21	RLVAYL
Endo_LysPALS22_Ec	0.0076	MEME-1	281	295	EIQDFNGYIWVSGKF
Endo_LysPALS22_Ec	2.7e-07	MEME-2	84	98	CIICVPLDEKAWHVM
Endo_LysPALS22_Ec	18000	MEME-3	12	17	IGTWNG
Endo_LysPALS22_Ec	200	MEME-4	140	147	VLAFLCKE
Endo_LysPALS22_Ec	3000	MEME-5	239	246	WKTEKATF
Endo_LysPALS22_Ec	690000	MEME-6	226	236	TSTTWKRNSAG
Endo_LysPALS22_Ec	130000000	MEME-7	299	304	YVYVPV
Endo_LysPALS22_Ec	38000000000	MEME-8	311	316	GKRIGP
Endo_LysPALS22_Ec	78000000000	MEME-9	274	279	GDTIKY
Endo_LysPALS22_Ec	850000000	MEME-10	2	7	HHHHHH
Endo_LysPALS22_Pp	0.0076	MEME-1	365	379	EIQDFNGYIWVSGKF
Endo_LysPALS22_Pp	2.7e-07	MEME-2	168	182	CIICVPLDEKAWHVM
Endo_LysPALS22_Pp	18000	MEME-3	96	101	IGTWNG
Endo_LysPALS22_Pp	200	MEME-4	224	231	VLAFLCKE
Endo_LysPALS22_Pp	3000	MEME-5	323	330	WKTEKATF
Endo_LysPALS22_Pp	690000	MEME-6	310	320	TSTTWKRNSAG
Endo_LysPALS22_Pp	130000000	MEME-7	383	388	YVYVPV
Endo_LysPALS22_Pp	38000000000	MEME-8	395	400	GKRIGP
Endo_LysPALS22_Pp	78000000000	MEME-9	358	363	GDTIKY
Endo_LysPALS22_Pp	850000000	MEME-10	407	412	HHHHHH
Endo_LysZX4-NCA	0.0076	MEME-1	78	92	TQGQFDAMVSLAYNI
Endo_LysZX4-NCA	2.7e-07	MEME-2	110	124	CYTCAADQFRVWNRA
Endo_LysZX4-NCA	18000	MEME-3	11	16	IKSHEG
Endo_LysZX4-NCA	200	MEME-4	35	42	GYGHAGSD
Endo_LysZX4-NCA	3000	MEME-5	136	143	RAAERQVY
Endo_LysZX4-NCA	690000	MEME-6	99	109	KSTLLKKHNSC
Endo_LysZX4-NCA	130000000	MEME-7	72	77	LITSPT
Endo_LysZX4-NCA	38000000000	MEME-8	46	51	GMKVTQ
Endo_LysZX4-NCA	78000000000	MEME-9	60	65	KDVAKF
Endo_LysZX4-NCA	850000000	MEME-10	19	24	LAVYPD
Endo_Ply113	0.0076	MEME-1	97	111	DGRADGTFVSVDQNW
Endo_Ply113	2.7e-07	MEME-2	69	83	STQIKAGDVLVWGLG
Endo_Ply113	18000	MEME-3	206	211	IKRYGG
Endo_Ply113	200	MEME-4	24	31	WYGTQCMD
Endo_Ply113	3000	MEME-5	226	233	AMMEKAYP
Endo_Ply113	690000	MEME-6	121	131	PAAAIHHNMDG
Endo_Ply113	130000000	MEME-7	52	57	LVDQPL
Endo_Ply113	38000000000	MEME-8	188	193	GKRIYL
Endo_Ply113	78000000000	MEME-9	5	10	NDVVSY
Endo_Ply113	850000000	MEME-10	168	173	MFIYYK
Endo_PlyG_CBD	0.0076	MEME-1	48	62	FILQSDGLTYFISKP
Endo_PlyG_CBD	2.7e-07	MEME-2	19	33	QNIIQSGAFSPYETP
Endo_PlyG_CBD	18000	MEME-3	4	9	QKVKNG
Endo_PlyG_CBD	200	MEME-4	35	42	VMGALTSL
Endo_PlyG_CBD	3000	MEME-5	68	75	LKAMKEYL
Endo_PlyG_CBD	690000	MEME-6	41	51	SLKMTADFILQ
Endo_PlyG_CBD	130000000	MEME-7	12	17	ATTSPT
Endo_PlyG_CBD	38000000000	MEME-8	79	84	GWWYEV
Endo_PlyG_CBD	78000000000	MEME-9	44	49	MTADFI
Endo_PlyG_CBD	850000000	MEME-10	44	49	MTADFI
Endo_PlyG_EAD	0.0076	MEME-1	118	132	MYNIPIENVRTHQSW
Endo_PlyG_EAD	2.7e-07	MEME-2	62	76	AIQGIPLERNAWACG
Endo_PlyG_EAD	18000	MEME-3	26	31	ITVHNT
Endo_PlyG_EAD	200	MEME-4	12	19	KYGTKCPY
Endo_PlyG_EAD	3000	MEME-5	102	109	YKAEDNAV
Endo_PlyG_EAD	690000	MEME-6	41	51	VSYMISNNNEV
Endo_PlyG_EAD	130000000	MEME-7	160	165	ATTSPT
Endo_PlyG_EAD	38000000000	MEME-8	82	87	GNRQSI
Endo_PlyG_EAD	78000000000	MEME-9	33	38	NDAPAE
Endo_PlyG_EAD	850000000	MEME-10	133	138	SGKYCP
Endo_T5-Zn2+	0.0076	MEME-1	75	89	APYINGKIDWNDLEA
Endo_T5-Zn2+	2.7e-07	MEME-2	13	27	LATVKPELQKVARRA
Endo_T5-Zn2+	18000	MEME-3	106	111	IKLRFG
Endo_T5-Zn2+	200	MEME-4	32	39	PYDFTIVQ
Endo_T5-Zn2+	3000	MEME-5	90	97	FWAVKKAF
Endo_T5-Zn2+	690000	MEME-6	1	11	MSFKFGKNSEK
Endo_T5-Zn2+	130000000	MEME-7	57	62	FLKDPS
Endo_T5-Zn2+	38000000000	MEME-8	131	136	GGHVEL
Endo_T5-Zn2+	78000000000	MEME-9	69	74	GDAIDF
Endo_T5-Zn2+	850000000	MEME-10	117	122	SGDYHD
Endo_T5-Zn2+/Ca2+	0.0076	MEME-1	75	89	APYINGKIDWNDLEA
Endo_T5-Zn2+/Ca2+	2.7e-07	MEME-2	13	27	LATVKPELQKVARRA
Endo_T5-Zn2+/Ca2+	18000	MEME-3	106	111	IKLRFG
Endo_T5-Zn2+/Ca2+	200	MEME-4	32	39	PYDFTIVQ
Endo_T5-Zn2+/Ca2+	3000	MEME-5	90	97	FWAVKKAF
Endo_T5-Zn2+/Ca2+	690000	MEME-6	1	11	MSFKFGKNSEK
Endo_T5-Zn2+/Ca2+	130000000	MEME-7	57	62	FLKDPS
Endo_T5-Zn2+/Ca2+	38000000000	MEME-8	131	136	GGHVEL
Endo_T5-Zn2+/Ca2+	78000000000	MEME-9	69	74	GDAIDF
Endo_T5-Zn2+/Ca2+	850000000	MEME-10	117	122	SGDYHD

## Sheet: Table S7
Table S7. Motif discovery result using MEME v5.5.7.
********************************************************************************
MEME - Motif discovery tool
********************************************************************************
MEME version 5.5.7 (Release date: Wed Jun 19 13:59:04 2024 -0700)
For further information on how to interpret these results please access https://meme-suite.org/meme.
To get a copy of the MEME Suite software please access https://meme-suite.org.
********************************************************************************
********************************************************************************
REFERENCE
********************************************************************************
If you use this program in your research, please cite:
Timothy L. Bailey and Charles Elkan,
Fitting a mixture model by expectation maximization to_x000D_ discover motifs in biopolymers,
Proceedings of the Second International Conference on Intelligent Systems
for Molecular Biology, pp. 28-36, AAAI Press, Menlo Park, California, 1994.
********************************************************************************
********************************************************************************
TRAINING SET
********************************************************************************
PRIMARY SEQUENCES= All_Endolysin.fasta
CONTROL SEQUENCES= --none--
ALPHABET= ACDEFGHIKLMNPQRSTVWY
Sequence name Weight Length Sequence name Weight Length
------------- ------ ------ ------------- ------ ------
Endo_LysAB-vT2 1.0000 187 Endo_LysAm24 1.0000 224
Endo_LysB4 1.0000 262 Endo_LysCSA13 1.0000 249
Endo_LysECD7 1.0000 129 Endo_LysH5 1.0000 481
Endo_LysP108 1.0000 295 Endo_LysPA26 1.0000 145
Endo_LysPALS22_Ec 1.0000 322 Endo_LysPALS22_Pp 1.0000 412
Endo_LysZX4-NCA 1.0000 145 Endo_Ply113 1.0000 237
Endo_PlyG_CBD 1.0000 85 Endo_PlyG_EAD 1.0000 165
Endo_T5-Zn2+ 1.0000 137 Endo_T5-Zn2+/Ca2+ 1.0000 137
********************************************************************************
********************************************************************************
COMMAND LINE SUMMARY
********************************************************************************
This information can also be useful in the event you wish to report a
problem with the MEME software.
command: meme All_Endolysin.fasta -protein -oc . -nostatus -time 14400 -mod oops -nmotifs 10 -minw 6 -maxw 50 -objfun classic -markov_order 0
model: mod= oops nmotifs= 10 evt= inf
objective function: em= E-value of product of p-values
starts= E-value of product of p-values
width: minw= 6 maxw= 50
nsites: minsites= 16 maxsites= 16 wnsites= 0.8
theta: spmap= pam spfuzz= 120
em: prior= dmix b= 0 maxiter= 50
distance= 1e-05
trim: wg= 11 ws= 1 endgaps= yes
data: n= 3612 N= 16
sample: seed= 0 hsfrac= 0
searchsize= 3612 norand= no csites= 1000
Dirichlet mixture priors file: prior30.plib
Letter frequencies in dataset:
A 0.0778 C 0.0119 D 0.0556 E 0.0388 F 0.0385 G 0.0988 H 0.0202 I 0.0482 K 0.0795
L 0.0579 M 0.0191 N 0.0598 P 0.0418 Q 0.0413 R 0.0393 S 0.0601 T 0.0678 V 0.0714
W 0.0241 Y 0.0482
Background letter frequencies (from file dataset with add-one prior applied):
A 0.0778 C 0.0119 D 0.0556 E 0.0388 F 0.0385 G 0.0988 H 0.0202 I 0.0482 K 0.0795
L 0.0579 M 0.0191 N 0.0598 P 0.0418 Q 0.0412 R 0.0393 S 0.0601 T 0.0678 V 0.0714
W 0.0241 Y 0.0482
Background model order: 0
********************************************************************************
********************************************************************************
MOTIF EVQQFDGLVWVSYNW MEME-1	width = 15 sites = 16 llr = 303 E-value = 7.6e-003
********************************************************************************
--------------------------------------------------------------------------------
	Motif EVQQFDGLVWVSYNW MEME-1 Description
--------------------------------------------------------------------------------
Simplified A 1::1:13::::1::2
pos.-specific C ::1::::::::::::
probability D 1::115::2::2::1
matrix E 3::11:1::::::1:
F 1:::3::1::1:1:1
G 111::251:::21::
H ::1::::1:::1:::
I :213:1:12:21::2
K 1:::::1::::::3:
L ::11:::3::2:1::
M 1:1::::1:::::::
N 1:1:11:1::1::4:
P :1::1::::::::11
Q :3131:::::::2::
R ::1::::::1:1::1
S ::1:1::::3:211:
T 1:1:::1:1:11:1:
V :3:1::::6:31::1
W :::::1:::6::::3
Y :11:1::2:1::4::
bits 6.4
5.8
5.1
4.5
Relative 3.8
Entropy 3.2 *
(27.3 bits) 2.6 **
1.9 * ******** ***
1.3 ***************
0.6 ***************
0.0 ---------------
Multilevel EQXQFDGLVWVXYNW
consensus V I A S K
sequence
--------------------------------------------------------------------------------
--------------------------------------------------------------------------------
	Motif EVQQFDGLVWVSYNW MEME-1 sites sorted by position p-value
--------------------------------------------------------------------------------
Sequence name Start P-value Site
------------- ----- --------- ---------------
Endo_LysCSA13 205 2.45e-15 FQPNGYTPYD EVCLSDGLVWIGYNW QGTRYYLPVR
Endo_LysH5 437 5.49e-13 FQPGGYCDYT EVMLQDGHVWVGYTW EGQRYYLPIR
Endo_LysPA26 73 2.42e-12 YVNTYVKVPL KQHQFDALVSLVYNI GPTNFKTSTL
Endo_LysP108 251 7.53e-12 LPAGATIVYD EVCIQAGHIWIGYNA YNGNRVYCPV
Endo_LysAB-vT2 116 1.38e-11 AVNKLVTVPL KQTQFDALVSLVYNI GEGAFAGSTL
Endo_LysZX4-NCA 78 2.48e-10 GVSSLITSPT TQGQFDAMVSLAYNI GLGNFGKSTL
Endo_LysPALS22_Pp 365 3.74e-10 MSKGDTIKYD EIQDFNGYIWVSGKF KGQYVYVPVG
Endo_LysPALS22_Ec 281 3.74e-10 MSKGDTIKYD EIQDFNGYIWVSGKF KGQYVYVPVG
Endo_LysAm24 153 5.59e-10 AVNELVKVPV NQNQYDALVSFTYNV GVGALSTSKA
Endo_LysB4 223 6.99e-09 PAGSPVNYNG FGIEYDGYVWIRQPR SNGYGYLATG
Endo_T5-Zn2+/Ca2+ 75 2.57e-07 KHITGDAIDF APYINGKIDWNDLEA FWAVKKAFEQ
Endo_T5-Zn2+ 75 2.57e-07 KHITGDAIDF APYINGKIDWNDLEA FWAVKKAFEQ
Endo_PlyG_CBD 48 4.90e-07 ALTSLKMTAD FILQSDGLTYFISKP TSDAQLKAMK
Endo_Ply113 97 8.54e-07 QYGHTAIATE DGRADGTFVSVDQNW NNPSLEVGSP
Endo_LysECD7 100 1.90e-06 DAFKQAGREL GVSVEWGGDWVSFKD GVHFQLPHSK
Endo_PlyG_EAD 118 5.25e-06 AVDVVRQLMS MYNIPIENVRTHQSW SGKYCPHRML
--------------------------------------------------------------------------------
--------------------------------------------------------------------------------
	Motif EVQQFDGLVWVSYNW MEME-1 block diagrams
--------------------------------------------------------------------------------
SEQUENCE NAME POSITION P-VALUE MOTIF DIAGRAM
------------- ---------------- -------------
Endo_LysCSA13 2.4e-15 204_[1]_30
Endo_LysH5 5.5e-13 436_[1]_30
Endo_LysPA26 2.4e-12 72_[1]_58
Endo_LysP108 7.5e-12 250_[1]_30
Endo_LysAB-vT2 1.4e-11 115_[1]_57
Endo_LysZX4-NCA 2.5e-10 77_[1]_53
Endo_LysPALS22_Pp 3.7e-10 364_[1]_33
Endo_LysPALS22_Ec 3.7e-10 280_[1]_27
Endo_LysAm24 5.6e-10 152_[1]_57
Endo_LysB4 7e-09 222_[1]_25
Endo_T5-Zn2+/Ca2+ 2.6e-07 74_[1]_48
Endo_T5-Zn2+ 2.6e-07 74_[1]_48
Endo_PlyG_CBD 4.9e-07 47_[1]_23
Endo_Ply113 8.5e-07 96_[1]_126
Endo_LysECD7 1.9e-06 99_[1]_15
Endo_PlyG_EAD 5.2e-06 117_[1]_33
--------------------------------------------------------------------------------
--------------------------------------------------------------------------------
	Motif EVQQFDGLVWVSYNW MEME-1 in BLOCKS format
--------------------------------------------------------------------------------
BL MOTIF EVQQFDGLVWVSYNW width=15 seqs=16
Endo_LysCSA13 ( 205) EVCLSDGLVWIGYNW 1
Endo_LysH5 ( 437) EVMLQDGHVWVGYTW 1
Endo_LysPA26 ( 73) KQHQFDALVSLVYNI 1
Endo_LysP108 ( 251) EVCIQAGHIWIGYNA 1
Endo_LysAB-vT2 ( 116) KQTQFDALVSLVYNI 1
Endo_LysZX4-NCA ( 78) TQGQFDAMVSLAYNI 1
Endo_LysPALS22_Pp ( 365) EIQDFNGYIWVSGKF 1
Endo_LysPALS22_Ec ( 281) EIQDFNGYIWVSGKF 1
Endo_LysAm24 ( 153) NQNQYDALVSFTYNV 1
Endo_LysB4 ( 223) FGIEYDGYVWIRQPR 1
Endo_T5-Zn2+/Ca2+ ( 75) APYINGKIDWNDLEA 1
Endo_T5-Zn2+ ( 75) APYINGKIDWNDLEA 1
Endo_PlyG_CBD ( 48) FILQSDGLTYFISKP 1
Endo_Ply113 ( 97) DGRADGTFVSVDQNW 1
Endo_LysECD7 ( 100) GVSVEWGGDWVSFKD 1
Endo_PlyG_EAD ( 118) MYNIPIENVRTHQSW 1
//
--------------------------------------------------------------------------------
--------------------------------------------------------------------------------
	Motif EVQQFDGLVWVSYNW MEME-1 position-specific scoring matrix
--------------------------------------------------------------------------------
log-odds matrix: alength= 20 w= 15 n= 3388 bayes= 7.71939 E= 7.6e-003
53 -239 15 265 119 -87 -88 -260 61 -204 133 6 -224 -63 -72 -101 -9 -254 -388 -286
-180 -113 -380 -239 -164 1 -219 183 -321 -66 -44 -323 122 222 -239 -212 -190 164 -325 17
-147 286 -171 -35 -224 -89 137 18 -130 7 139 77 -238 137 67 19 -9 -203 -364 99
-18 -169 88 89 -219 -348 -158 204 -196 98 -93 -232 -277 253 -154 -163 -187 -4 -362 -285
-158 -239 15 93 251 -300 -85 -271 -128 -215 -168 81 25 137 -94 89 -177 -269 -369 117
-78 -306 337 -86 -402 20 -194 -32 -302 -348 -314 67 -366 -246 -265 -206 -302 -383 57 -407
124 -274 -214 61 -416 237 -214 -385 31 -342 -289 -221 -334 -204 -185 -189 -41 -367 -486 -416
-184 -111 -384 -255 87 -103 219 124 -344 212 154 -32 -316 -275 -247 -213 -203 -101 -271 196
-245 -192 125 -389 -328 -548 -400 183 -504 -175 -194 -498 -439 -458 -402 -399 -37 301 -548 -491
-472 -366 -530 -456 -88 -579 -215 -425 -436 -336 -356 -450 -529 -407 58 222 -489 -459 442 82
-197 -120 -443 -301 146 -409 -252 189 -381 162 -48 73 -345 -303 -282 -241 -10 196 -337 -277
-14 -222 137 -19 -273 48 137 10 -115 -185 -139 -158 -230 -72 71 136 -8 46 -381 -284
-206 -144 -303 -200 148 -53 6 -191 -307 53 -133 -299 -293 128 -216 -37 -269 -220 -176 322
-206 -292 -139 164 -358 -307 -131 -336 143 -279 -231 256 34 -125 -132 22 -12 -330 -456 -346
104 -112 -15 -229 144 -380 -213 182 -314 -64 -41 -316 27 -248 45 -207 -187 24 295 -258
--------------------------------------------------------------------------------
--------------------------------------------------------------------------------
	Motif EVQQFDGLVWVSYNW MEME-1 position-specific probability matrix
--------------------------------------------------------------------------------
letter-probability matrix: alength= 20 w= 15 nsites= 16 E= 7.6e-003
0.125000 0.000000 0.062500 0.312500 0.125000 0.062500 0.000000 0.000000 0.125000 0.000000 0.062500 0.062500 0.000000 0.000000 0.000000 0.000000 0.062500 0.000000 0.000000 0.000000
0.000000 0.000000 0.000000 0.000000 0.000000 0.125000 0.000000 0.187500 0.000000 0.000000 0.000000 0.000000 0.125000 0.250000 0.000000 0.000000 0.000000 0.250000 0.000000 0.062500
0.000000 0.125000 0.000000 0.000000 0.000000 0.062500 0.062500 0.062500 0.000000 0.062500 0.062500 0.125000 0.000000 0.125000 0.062500 0.062500 0.062500 0.000000 0.000000 0.125000
0.062500 0.000000 0.125000 0.062500 0.000000 0.000000 0.000000 0.250000 0.000000 0.125000 0.000000 0.000000 0.000000 0.312500 0.000000 0.000000 0.000000 0.062500 0.000000 0.000000
0.000000 0.000000 0.062500 0.062500 0.312500 0.000000 0.000000 0.000000 0.000000 0.000000 0.000000 0.125000 0.062500 0.125000 0.000000 0.125000 0.000000 0.000000 0.000000 0.125000
0.062500 0.000000 0.500000 0.000000 0.000000 0.187500 0.000000 0.062500 0.000000 0.000000 0.000000 0.125000 0.000000 0.000000 0.000000 0.000000 0.000000 0.000000 0.062500 0.000000
0.250000 0.000000 0.000000 0.062500 0.000000 0.500000 0.000000 0.000000 0.125000 0.000000 0.000000 0.000000 0.000000 0.000000 0.000000 0.000000 0.062500 0.000000 0.000000 0.000000
0.000000 0.000000 0.000000 0.000000 0.062500 0.062500 0.125000 0.125000 0.000000 0.312500 0.062500 0.062500 0.000000 0.000000 0.000000 0.000000 0.000000 0.000000 0.000000 0.187500
0.000000 0.000000 0.187500 0.000000 0.000000 0.000000 0.000000 0.187500 0.000000 0.000000 0.000000 0.000000 0.000000 0.000000 0.000000 0.000000 0.062500 0.562500 0.000000 0.000000
0.000000 0.000000 0.000000 0.000000 0.000000 0.000000 0.000000 0.000000 0.000000 0.000000 0.000000 0.000000 0.000000 0.000000 0.062500 0.312500 0.000000 0.000000 0.562500 0.062500
0.000000 0.000000 0.000000 0.000000 0.125000 0.000000 0.000000 0.187500 0.000000 0.187500 0.000000 0.125000 0.000000 0.000000 0.000000 0.000000 0.062500 0.312500 0.000000 0.000000
0.062500 0.000000 0.187500 0.000000 0.000000 0.187500 0.062500 0.062500 0.000000 0.000000 0.000000 0.000000 0.000000 0.000000 0.062500 0.187500 0.062500 0.125000 0.000000 0.000000
0.000000 0.000000 0.000000 0.000000 0.062500 0.125000 0.000000 0.000000 0.000000 0.125000 0.000000 0.000000 0.000000 0.187500 0.000000 0.062500 0.000000 0.000000 0.000000 0.437500
0.000000 0.000000 0.000000 0.125000 0.000000 0.000000 0.000000 0.000000 0.250000 0.000000 0.000000 0.437500 0.062500 0.000000 0.000000 0.062500 0.062500 0.000000 0.000000 0.000000
0.187500 0.000000 0.062500 0.000000 0.125000 0.000000 0.000000 0.187500 0.000000 0.000000 0.000000 0.000000 0.062500 0.000000 0.062500 0.000000 0.000000 0.062500 0.250000 0.000000
--------------------------------------------------------------------------------
--------------------------------------------------------------------------------
	Motif EVQQFDGLVWVSYNW MEME-1 regular expression
--------------------------------------------------------------------------------
E[QV]X[QI]FD[GA]LV[WS]VXY[NK]W
--------------------------------------------------------------------------------
Time 0.75 secs.
********************************************************************************
********************************************************************************
MOTIF CYIGVAEAFKVWGRG MEME-2	width = 15 sites = 16 llr = 314 E-value = 2.7e-007
********************************************************************************
--------------------------------------------------------------------------------
	Motif CYIGVAEAFKVWGRG MEME-2 Description
--------------------------------------------------------------------------------
Simplified A 111:2612::221:3
pos.-specific C 2::31::::::::1:
probability D 2::::122:::::::
matrix E :::1::211:1:111
F :1:1::::4::1:::
G :::3::21::::3:3
H ::::::::::::1::
I 12321::::::::::
K ::::2:11:41::2:
L 1:::::2213:::2:
M :::1::::1:1:::1
N :1:::::::1::31:
P :::::3::::1:::1
Q 1:3:1:121:1:::1
R ::1:::1:12::13:
S 1::::1:::11::::
T 113:1::::::::11
V 1::12:::1:4::1:
W :::::::::::7:::
Y 141::::::::1:::
bits 6.4
5.8
5.1
4.5
Relative 3.8 *
Entropy 3.2 *
(28.3 bits) 2.6 * *
1.9 *** * ** **
1.3 ***************
0.6 ***************
0.0 ---------------
Multilevel XYICXAXXFKVWGRG
consensus QG P L N A
sequence T
--------------------------------------------------------------------------------
--------------------------------------------------------------------------------
	Motif CYIGVAEAFKVWGRG MEME-2 sites sorted by position p-value
--------------------------------------------------------------------------------
Sequence name Start P-value Site
------------- ----- --------- ---------------
Endo_LysZX4-NCA 110 1.30e-16 STLLKKHNSC CYTCAADQFRVWNRA NGKVMNGLTK
Endo_LysPALS22_Pp 168 3.17e-13 SAHIFVDDKE CIICVPLDEKAWHVM YNTPTDNSWY
Endo_LysPALS22_Ec 84 3.17e-13 SAHIFVDDKE CIICVPLDEKAWHVM YNTPTDNSWY
Endo_LysPA26 105 1.86e-12 STLLKKLNAG DYIGAADQFLVWNKG RVDGKLVVIK
Endo_LysAm24 185 1.24e-10 SKALKLLNAG DYTGCAKAMLSWNKG RVGGKLVEIG
Endo_LysAB-vT2 148 2.18e-10 STLLKKLNSK DYAGAAAQFLVWNKG RVKGKLEVIP
Endo_LysP108 101 7.16e-10 DAQFLKNEQA VFQFTAEKFKEWGLT PNRKTVRLHM
Endo_LysH5 290 4.31e-09 NATFLKNEQA TFQECARLLKKWGLP ANRNTIRLHN
Endo_LysECD7 84 7.56e-09 PKDKDTWNMK YYRMIADAFKQAGRE LGVSVEWGGD
Endo_LysB4 41 9.09e-09 AVITQMHAQG IYICVAQGFRSFAEQ NALYAQGRTK
Endo_Ply113 69 1.43e-08 AGFQRIRTTS STQIKAGDVLVWGLG YYAQYGHTAI
Endo_T5-Zn2+/Ca2+ 13 3.13e-08 FKFGKNSEKQ LATVKPELQKVARRA LELSPYDFTI
Endo_T5-Zn2+ 13 3.13e-08 FKFGKNSEKQ LATVKPELQKVARRA LELSPYDFTI
Endo_PlyG_EAD 62 5.20e-08 SFHIAVDDKK AIQGIPLERNAWACG DGNGSGNRQS
Endo_LysCSA13 37 9.24e-08 FQCMDLAVAY VYYITDGKVRMWGNA KDAINNDFKG
Endo_PlyG_CBD 19 2.31e-05 GNVATTSPTK QNIIQSGAFSPYETP DVMGALTSLK
--------------------------------------------------------------------------------
--------------------------------------------------------------------------------
	Motif CYIGVAEAFKVWGRG MEME-2 block diagrams
--------------------------------------------------------------------------------
SEQUENCE NAME POSITION P-VALUE MOTIF DIAGRAM
------------- ---------------- -------------
Endo_LysZX4-NCA 1.3e-16 109_[2]_21
Endo_LysPALS22_Pp 3.2e-13 167_[2]_230
Endo_LysPALS22_Ec 3.2e-13 83_[2]_224
Endo_LysPA26 1.9e-12 104_[2]_26
Endo_LysAm24 1.2e-10 184_[2]_25
Endo_LysAB-vT2 2.2e-10 147_[2]_25
Endo_LysP108 7.2e-10 100_[2]_180
Endo_LysH5 4.3e-09 289_[2]_177
Endo_LysECD7 7.6e-09 83_[2]_31
Endo_LysB4 9.1e-09 40_[2]_207
Endo_Ply113 1.4e-08 68_[2]_154
Endo_T5-Zn2+/Ca2+ 3.1e-08 12_[2]_110
Endo_T5-Zn2+ 3.1e-08 12_[2]_110
Endo_PlyG_EAD 5.2e-08 61_[2]_89
Endo_LysCSA13 9.2e-08 36_[2]_198
Endo_PlyG_CBD 2.3e-05 18_[2]_52
--------------------------------------------------------------------------------
--------------------------------------------------------------------------------
	Motif CYIGVAEAFKVWGRG MEME-2 in BLOCKS format
--------------------------------------------------------------------------------
BL MOTIF CYIGVAEAFKVWGRG width=15 seqs=16
Endo_LysZX4-NCA ( 110) CYTCAADQFRVWNRA 1
Endo_LysPALS22_Pp ( 168) CIICVPLDEKAWHVM 1
Endo_LysPALS22_Ec ( 84) CIICVPLDEKAWHVM 1
Endo_LysPA26 ( 105) DYIGAADQFLVWNKG 1
Endo_LysAm24 ( 185) DYTGCAKAMLSWNKG 1
Endo_LysAB-vT2 ( 148) DYAGAAAQFLVWNKG 1
Endo_LysP108 ( 101) VFQFTAEKFKEWGLT 1
Endo_LysH5 ( 290) TFQECARLLKKWGLP 1
Endo_LysECD7 ( 84) YYRMIADAFKQAGRE 1
Endo_LysB4 ( 41) IYICVAQGFRSFAEQ 1
Endo_Ply113 ( 69) STQIKAGDVLVWGLG 1
Endo_T5-Zn2+/Ca2+ ( 13) LATVKPELQKVARRA 1
Endo_T5-Zn2+ ( 13) LATVKPELQKVARRA 1
Endo_PlyG_EAD ( 62) AIQGIPLERNAWACG 1
Endo_LysCSA13 ( 37) VYYITDGKVRMWGNA 1
Endo_PlyG_CBD ( 19) QNIIQSGAFSPYETP 1
//
--------------------------------------------------------------------------------
--------------------------------------------------------------------------------
	Motif CYIGVAEAFKVWGRG MEME-2 position-specific scoring matrix
--------------------------------------------------------------------------------
log-odds matrix: alength= 20 w= 15 n= 3388 bayes= 7.71939 E= 2.7e-007
-18 358 135 -214 -164 -376 -208 69 -301 114 -44 -307 -312 38 -226 1 -7 86 -324 16
-10 -118 -289 -188 187 -372 29 93 -297 -120 -107 -83 -272 -250 -201 -175 -85 -191 -163 324
-19 -154 -272 -132 -207 -358 -168 237 -192 -110 -83 -250 -292 224 62 -174 157 -139 -352 12
-183 401 -427 42 62 96 -235 185 -363 -59 168 -347 -329 -286 -265 -224 -192 90 -321 -261
104 302 -344 -203 -170 -374 -204 134 90 -72 -49 -300 -310 39 -215 -199 70 129 -328 -264
273 -203 7 -311 -495 -340 -372 -474 -471 -434 -395 -341 285 -384 -401 22 -302 -384 -604 -561
-16 -255 141 212 -305 49 -101 -274 -2 128 -166 -163 -234 71 71 -114 -172 -267 -403 -301
99 -259 143 114 -309 -86 -106 -277 60 128 -170 -165 -238 189 -89 -118 -176 -270 -408 -305
-176 -131 -307 140 312 -368 -188 -80 -250 43 160 -278 -301 128 50 -189 -187 79 -333 -260
-337 -371 -392 -203 -497 -458 -192 -397 237 188 -289 -3 -404 -147 227 -2 -329 -403 -497 -436
98 -221 -157 96 -274 -303 -97 -219 -5 -186 135 -161 25 68 -82 88 -162 193 -383 -286
18 -305 -473 -405 32 -525 -262 -396 -491 -238 -289 -451 -470 -396 -361 -423 -461 -407 498 4
54 -310 -139 84 -388 138 238 -371 -189 -314 -268 188 -303 -154 150 -152 -238 -366 -485 -370
-160 194 -179 91 -280 -318 -109 -224 107 133 -144 2 -248 -85 232 -126 -10 50 -388 -295
136 -231 -157 100 -291 120 -106 -250 -124 -204 227 -167 118 69 -91 -114 -10 -248 -396 -298
--------------------------------------------------------------------------------
--------------------------------------------------------------------------------
	Motif CYIGVAEAFKVWGRG MEME-2 position-specific probability matrix
--------------------------------------------------------------------------------
letter-probability matrix: alength= 20 w= 15 nsites= 16 E= 2.7e-007
0.062500 0.187500 0.187500 0.000000 0.000000 0.000000 0.000000 0.062500 0.000000 0.125000 0.000000 0.000000 0.000000 0.062500 0.000000 0.062500 0.062500 0.125000 0.000000 0.062500
0.125000 0.000000 0.000000 0.000000 0.125000 0.000000 0.000000 0.187500 0.000000 0.000000 0.000000 0.062500 0.000000 0.000000 0.000000 0.000000 0.062500 0.000000 0.000000 0.437500
0.062500 0.000000 0.000000 0.000000 0.000000 0.000000 0.000000 0.312500 0.000000 0.000000 0.000000 0.000000 0.000000 0.250000 0.062500 0.000000 0.250000 0.000000 0.000000 0.062500
0.000000 0.250000 0.000000 0.062500 0.062500 0.250000 0.000000 0.187500 0.000000 0.000000 0.062500 0.000000 0.000000 0.000000 0.000000 0.000000 0.000000 0.125000 0.000000 0.000000
0.187500 0.125000 0.000000 0.000000 0.000000 0.000000 0.000000 0.125000 0.187500 0.000000 0.000000 0.000000 0.000000 0.062500 0.000000 0.000000 0.125000 0.187500 0.000000 0.000000
0.562500 0.000000 0.062500 0.000000 0.000000 0.000000 0.000000 0.000000 0.000000 0.000000 0.000000 0.000000 0.312500 0.000000 0.000000 0.062500 0.000000 0.000000 0.000000 0.000000
0.062500 0.000000 0.187500 0.187500 0.000000 0.187500 0.000000 0.000000 0.062500 0.187500 0.000000 0.000000 0.000000 0.062500 0.062500 0.000000 0.000000 0.000000 0.000000 0.000000
0.187500 0.000000 0.187500 0.062500 0.000000 0.062500 0.000000 0.000000 0.125000 0.187500 0.000000 0.000000 0.000000 0.187500 0.000000 0.000000 0.000000 0.000000 0.000000 0.000000
0.000000 0.000000 0.000000 0.125000 0.437500 0.000000 0.000000 0.000000 0.000000 0.062500 0.062500 0.000000 0.000000 0.125000 0.062500 0.000000 0.000000 0.125000 0.000000 0.000000
0.000000 0.000000 0.000000 0.000000 0.000000 0.000000 0.000000 0.000000 0.437500 0.250000 0.000000 0.062500 0.000000 0.000000 0.187500 0.062500 0.000000 0.000000 0.000000 0.000000
0.187500 0.000000 0.000000 0.062500 0.000000 0.000000 0.000000 0.000000 0.062500 0.000000 0.062500 0.000000 0.062500 0.062500 0.000000 0.125000 0.000000 0.375000 0.000000 0.000000
0.187500 0.000000 0.000000 0.000000 0.062500 0.000000 0.000000 0.000000 0.000000 0.000000 0.000000 0.000000 0.000000 0.000000 0.000000 0.000000 0.000000 0.000000 0.687500 0.062500
0.125000 0.000000 0.000000 0.062500 0.000000 0.312500 0.125000 0.000000 0.000000 0.000000 0.000000 0.250000 0.000000 0.000000 0.125000 0.000000 0.000000 0.000000 0.000000 0.000000
0.000000 0.062500 0.000000 0.062500 0.000000 0.000000 0.000000 0.000000 0.187500 0.187500 0.000000 0.062500 0.000000 0.000000 0.250000 0.000000 0.062500 0.125000 0.000000 0.000000
0.250000 0.000000 0.000000 0.062500 0.000000 0.312500 0.000000 0.000000 0.000000 0.000000 0.125000 0.000000 0.125000 0.062500 0.000000 0.000000 0.062500 0.000000 0.000000 0.000000
--------------------------------------------------------------------------------
--------------------------------------------------------------------------------
	Motif CYIGVAEAFKVWGRG MEME-2 regular expression
--------------------------------------------------------------------------------
XY[IQT][CG]X[AP]XXF[KL]VW[GN]R[GA]
--------------------------------------------------------------------------------
Time 1.39 secs.
********************************************************************************
********************************************************************************
MOTIF IKTWEG MEME-3	width = 6 sites = 16 llr = 158 E-value = 1.8e+004
********************************************************************************
--------------------------------------------------------------------------------
	Motif IKTWEG MEME-3 Description
--------------------------------------------------------------------------------
Simplified A ::::::
pos.-specific C :::1::
probability D ::::::
matrix E ::1:4:
F :::11:
G :1::19
H :::2::
I 8:::::
K :4:1::
L ::11::
M ::::::
N ::::4:
P ::::::
Q 1:1:1:
R :311::
S ::2:::
T :13::1
V 2:11::
W :1:3::
Y :::1::
bits 6.4
5.8
5.1
4.5
Relative 3.8
Entropy 3.2 *
(14.2 bits) 2.6 * **
1.9 ** ***
1.3 ******
0.6 ******
0.0 ------
Multilevel IKTWEG
consensus R N
sequence
--------------------------------------------------------------------------------
--------------------------------------------------------------------------------
	Motif IKTWEG MEME-3 sites sorted by position p-value
--------------------------------------------------------------------------------
Sequence name Start P-value Site
------------- ----- --------- ------
Endo_LysH5 460 1.11e-07 TWEGQRYYLP IRTWNG SAPPNQILGD
Endo_LysZX4-NCA 11 2.86e-07 MKLSTRGKNL IKSHEG LVLAVYPDPA
Endo_LysPA26 9 6.54e-07 MRTNNIDA IKEHEG LRLVAYLDSV
Endo_LysAB-vT2 48 8.06e-07 VDISDLGVDL IRQFEG LRTRAYQDSV
Endo_LysAm24 85 1.38e-06 RTISQNGINF IKSFEG LRLRAYDDGV
Endo_LysPALS22_Pp 96 4.70e-06 EAEAEFAKKH IGTWNG VPVYTDFLPI
Endo_LysPALS22_Ec 12 4.70e-06 HHHHHHAKKH IGTWNG VPVYTDFLPI
Endo_LysCSA13 228 7.88e-06 NWQGTRYYLP VRQWNG KTGNAYSVGV
Endo_LysB4 99 1.26e-05 CLYTQDGSDV IWTVEG NFRKVIAAMK
Endo_T5-Zn2+/Ca2+ 106 1.88e-05 AFEQAGKELG IKLRFG ADWNASGDYH
Endo_T5-Zn2+ 106 1.88e-05 AFEQAGKELG IKLRFG ADWNASGDYH
Endo_LysP108 275 4.13e-05 AYNGNRVYCP VRTCQG VPPNHIPGVA
Endo_Ply113 206 8.07e-05 MTYVKEANDL IKRYGG NTNVTTYNYD
Endo_PlyG_EAD 26 2.06e-04 KCPYTMKPKY ITVHNT YNDAPAENEV
Endo_LysECD7 40 2.74e-04 TPVDFGITEG VRSLET QKKYVAEGKS
Endo_PlyG_CBD 4 1.06e-03 GSI QKVKNG NVATTSPTKQ
--------------------------------------------------------------------------------
--------------------------------------------------------------------------------
	Motif IKTWEG MEME-3 block diagrams
--------------------------------------------------------------------------------
SEQUENCE NAME POSITION P-VALUE MOTIF DIAGRAM
------------- ---------------- -------------
Endo_LysH5 1.1e-07 459_[3]_16
Endo_LysZX4-NCA 2.9e-07 10_[3]_129
Endo_LysPA26 6.5e-07 8_[3]_131
Endo_LysAB-vT2 8.1e-07 47_[3]_134
Endo_LysAm24 1.4e-06 84_[3]_134
Endo_LysPALS22_Pp 4.7e-06 95_[3]_311
Endo_LysPALS22_Ec 4.7e-06 11_[3]_305
Endo_LysCSA13 7.9e-06 227_[3]_16
Endo_LysB4 1.3e-05 98_[3]_158
Endo_T5-Zn2+/Ca2+ 1.9e-05 105_[3]_26
Endo_T5-Zn2+ 1.9e-05 105_[3]_26
Endo_LysP108 4.1e-05 274_[3]_15
Endo_Ply113 8.1e-05 205_[3]_26
Endo_PlyG_EAD 0.00021 25_[3]_134
Endo_LysECD7 0.00027 39_[3]_84
Endo_PlyG_CBD 0.0011 3_[3]_76
--------------------------------------------------------------------------------
--------------------------------------------------------------------------------
	Motif IKTWEG MEME-3 in BLOCKS format
--------------------------------------------------------------------------------
BL MOTIF IKTWEG width=6 seqs=16
Endo_LysH5 ( 460) IRTWNG 1
Endo_LysZX4-NCA ( 11) IKSHEG 1
Endo_LysPA26 ( 9) IKEHEG 1
Endo_LysAB-vT2 ( 48) IRQFEG 1
Endo_LysAm24 ( 85) IKSFEG 1
Endo_LysPALS22_Pp ( 96) IGTWNG 1
Endo_LysPALS22_Ec ( 12) IGTWNG 1
Endo_LysCSA13 ( 228) VRQWNG 1
Endo_LysB4 ( 99) IWTVEG 1
Endo_T5-Zn2+/Ca2+ ( 106) IKLRFG 1
Endo_T5-Zn2+ ( 106) IKLRFG 1
Endo_LysP108 ( 275) VRTCQG 1
Endo_Ply113 ( 206) IKRYGG 1
Endo_PlyG_EAD ( 26) ITVHNT 1
Endo_LysECD7 ( 40) VRSLET 1
Endo_PlyG_CBD ( 4) QKVKNG 1
//
--------------------------------------------------------------------------------
--------------------------------------------------------------------------------
	Motif IKTWEG MEME-3 position-specific scoring matrix
--------------------------------------------------------------------------------
log-odds matrix: alength= 20 w= 6 n= 3532 bayes= 7.77972 E= 1.8e+004
-315 -240 -417 -343 -253 -508 -384 384 -413 4 -42 -406 -430 -121 -361 -333 -295 112 -447 -365
-349 -377 -419 -216 -512 12 -197 -405 238 -330 -296 -318 -414 -150 290 -309 -22 -412 112 -444
-156 -210 -177 86 -271 -318 -114 -211 -133 78 -136 -174 -246 134 65 136 192 46 -385 -294
-189 193 -341 -217 160 -385 273 -96 -67 30 -71 -309 -308 -248 118 -204 -214 -3 279 143
-287 -364 -124 311 144 -68 -187 -445 -258 -390 -351 247 -343 58 -243 -185 -286 -435 -557 -422
-245 -297 -327 -323 -483 313 -348 -471 -419 -467 -390 -323 -411 -413 -327 -262 0 -448 -503 -505
--------------------------------------------------------------------------------
--------------------------------------------------------------------------------
	Motif IKTWEG MEME-3 position-specific probability matrix
--------------------------------------------------------------------------------
letter-probability matrix: alength= 20 w= 6 nsites= 16 E= 1.8e+004
0.000000 0.000000 0.000000 0.000000 0.000000 0.000000 0.000000 0.750000 0.000000 0.000000 0.000000 0.000000 0.000000 0.062500 0.000000 0.000000 0.000000 0.187500 0.000000 0.000000
0.000000 0.000000 0.000000 0.000000 0.000000 0.125000 0.000000 0.000000 0.437500 0.000000 0.000000 0.000000 0.000000 0.000000 0.312500 0.000000 0.062500 0.000000 0.062500 0.000000
0.000000 0.000000 0.000000 0.062500 0.000000 0.000000 0.000000 0.000000 0.000000 0.125000 0.000000 0.000000 0.000000 0.125000 0.062500 0.187500 0.312500 0.125000 0.000000 0.000000
0.000000 0.062500 0.000000 0.000000 0.125000 0.000000 0.187500 0.000000 0.062500 0.062500 0.000000 0.000000 0.000000 0.000000 0.125000 0.000000 0.000000 0.062500 0.250000 0.062500
0.000000 0.000000 0.000000 0.375000 0.125000 0.062500 0.000000 0.000000 0.000000 0.000000 0.000000 0.375000 0.000000 0.062500 0.000000 0.000000 0.000000 0.000000 0.000000 0.000000
0.000000 0.000000 0.000000 0.000000 0.000000 0.875000 0.000000 0.000000 0.000000 0.000000 0.000000 0.000000 0.000000 0.000000 0.000000 0.000000 0.125000 0.000000 0.000000 0.000000
--------------------------------------------------------------------------------
--------------------------------------------------------------------------------
	Motif IKTWEG MEME-3 regular expression
--------------------------------------------------------------------------------
I[KR]TW[EN]G
--------------------------------------------------------------------------------
Time 1.96 secs.
********************************************************************************
********************************************************************************
MOTIF PYGFTCVE MEME-4	width = 8 sites = 16 llr = 191 E-value = 2.0e+002
********************************************************************************
--------------------------------------------------------------------------------
	Motif PYGFTCVE MEME-4 Description
--------------------------------------------------------------------------------
Simplified A 12111:::
pos.-specific C :::::6::
probability D ::23:::3
matrix E :::::::3
F :::4::1:
G 1:6:11::
H :::1::::
I :::::3::
K 1:::1:1:
L :2::3:11
M :1::::1:
N ::::::::
P 3:::::1:
Q 1:::2::1
R ::::::::
S ::::::1:
T :::1312:
V 311:1:2:
W 1:::::::
Y :5:::::2
bits 6.4
5.8
5.1
4.5
Relative 3.8 *
Entropy 3.2 *
(17.2 bits) 2.6 * * * *
1.9 *** * *
1.3 ********
0.6 ********
0.0 --------
Multilevel PYGFTCXD
consensus V DLI E
sequence
--------------------------------------------------------------------------------
--------------------------------------------------------------------------------
	Motif PYGFTCVE MEME-4 sites sorted by position p-value
--------------------------------------------------------------------------------
Sequence name Start P-value Site
------------- ----- --------- --------
Endo_LysH5 27 4.10e-09 SEGKQYNADG WYGFQCFD YANAGWKALF
Endo_LysCSA13 24 5.74e-09 NTGKGVDFDG AYGFQCMD LAVAYVYYIT
Endo_Ply113 24 9.31e-09 LVGKGVDADG WYGTQCMD LTVDVMQRFF
Endo_LysAm24 119 9.13e-08 TTRYPNGHKV QLGDTCTE KQAEQYLSND
Endo_LysPALS22_Pp 224 5.76e-07 SLKSFDNYCR VLAFLCKE YKINASTNMP
Endo_LysPALS22_Ec 140 5.76e-07 SLKSFDNYCR VLAFLCKE YKINASTNMP
Endo_T5-Zn2+/Ca2+ 32 1.20e-06 KVARRALELS PYDFTIVQ GIRTVAQSAQ
Endo_T5-Zn2+ 32 1.20e-06 KVARRALELS PYDFTIVQ GIRTVAQSAQ
Endo_LysAB-vT2 82 1.20e-06 TIRYPNGVAV KAGDVCTE EQAKSYMKHD
Endo_PlyG_EAD 12 2.18e-06 EIQKKLVDPS KYGTKCPY TMKPKYITVH
Endo_LysP108 242 7.27e-06 FLNAPVGGNL PAGATIVY DEVCIQAGHI
Endo_LysPA26 30 9.49e-06 YLDSVGVWTI GYGDTGPD VVKGLTITKE
Endo_LysB4 84 1.72e-05 RGGQSNHNYG VAVDLCLY TQDGSDVIWT
Endo_LysECD7 31 3.05e-05 KVVHRALELT PVDFGITE GVRSLETQKK
Endo_LysZX4-NCA 35 7.13e-05 PATGGAPYTA GYGHAGSD VKPGMKVTQA
Endo_PlyG_CBD 35 1.70e-04 GAFSPYETPD VMGALTSL KMTADFILQS
--------------------------------------------------------------------------------
--------------------------------------------------------------------------------
	Motif PYGFTCVE MEME-4 block diagrams
--------------------------------------------------------------------------------
SEQUENCE NAME POSITION P-VALUE MOTIF DIAGRAM
------------- ---------------- -------------
Endo_LysH5 4.1e-09 26_[4]_447
Endo_LysCSA13 5.7e-09 23_[4]_218
Endo_Ply113 9.3e-09 23_[4]_206
Endo_LysAm24 9.1e-08 118_[4]_98
Endo_LysPALS22_Pp 5.8e-07 223_[4]_181
Endo_LysPALS22_Ec 5.8e-07 139_[4]_175
Endo_T5-Zn2+/Ca2+ 1.2e-06 31_[4]_98
Endo_T5-Zn2+ 1.2e-06 31_[4]_98
Endo_LysAB-vT2 1.2e-06 81_[4]_98
Endo_PlyG_EAD 2.2e-06 11_[4]_146
Endo_LysP108 7.3e-06 241_[4]_46
Endo_LysPA26 9.5e-06 29_[4]_108
Endo_LysB4 1.7e-05 83_[4]_171
Endo_LysECD7 3e-05 30_[4]_91
Endo_LysZX4-NCA 7.1e-05 34_[4]_103
Endo_PlyG_CBD 0.00017 34_[4]_43
--------------------------------------------------------------------------------
--------------------------------------------------------------------------------
	Motif PYGFTCVE MEME-4 in BLOCKS format
--------------------------------------------------------------------------------
BL MOTIF PYGFTCVE width=8 seqs=16
Endo_LysH5 ( 27) WYGFQCFD 1
Endo_LysCSA13 ( 24) AYGFQCMD 1
Endo_Ply113 ( 24) WYGTQCMD 1
Endo_LysAm24 ( 119) QLGDTCTE 1
Endo_LysPALS22_Pp ( 224) VLAFLCKE 1
Endo_LysPALS22_Ec ( 140) VLAFLCKE 1
Endo_T5-Zn2+/Ca2+ ( 32) PYDFTIVQ 1
Endo_T5-Zn2+ ( 32) PYDFTIVQ 1
Endo_LysAB-vT2 ( 82) KAGDVCTE 1
Endo_PlyG_EAD ( 12) KYGTKCPY 1
Endo_LysP108 ( 242) PAGATIVY 1
Endo_LysPA26 ( 30) GYGDTGPD 1
Endo_LysB4 ( 84) VAVDLCLY 1
Endo_LysECD7 ( 31) PVDFGITE 1
Endo_LysZX4-NCA ( 35) GYGHAGSD 1
Endo_PlyG_CBD ( 35) VMGALTSL 1
//
--------------------------------------------------------------------------------
--------------------------------------------------------------------------------
	Motif PYGFTCVE MEME-4 position-specific scoring matrix
--------------------------------------------------------------------------------
log-odds matrix: alength= 20 w= 8 n= 3500 bayes= 7.76653 E= 2.0e+002
-19 -207 -197 -60 -264 -4 -127 -196 54 -171 -134 -195 228 60 -100 -136 -182 140 186 -298
102 -164 -455 -325 -96 -450 -204 -88 -412 166 165 -398 -376 -334 -312 -278 -259 8 -324 311
-8 -268 72 -288 -464 291 -325 -447 -397 -444 -367 -294 -390 -385 -309 -232 -372 -115 -489 -487
59 -263 199 -142 324 -327 149 -302 -265 -280 -249 -161 -337 -215 -233 -178 74 -313 -445 -310
-17 -168 -220 -82 -221 -88 -139 -135 -21 179 -94 -212 -266 185 -125 -144 184 -8 -358 -279
-180 541 -545 -459 -393 27 -438 227 -561 -286 -272 -471 -411 -454 -445 -221 -8 -228 -551 -503
-176 -114 -356 -216 59 -377 -209 -61 35 50 246 -307 120 -238 -226 82 121 129 -325 -261
-268 -503 231 309 -525 -437 -277 -434 -257 -10 -337 -310 -343 147 -278 -280 -336 -404 -623 164
--------------------------------------------------------------------------------
--------------------------------------------------------------------------------
	Motif PYGFTCVE MEME-4 position-specific probability matrix
--------------------------------------------------------------------------------
letter-probability matrix: alength= 20 w= 8 nsites= 16 E= 2.0e+002
0.062500 0.000000 0.000000 0.000000 0.000000 0.125000 0.000000 0.000000 0.125000 0.000000 0.000000 0.000000 0.250000 0.062500 0.000000 0.000000 0.000000 0.250000 0.125000 0.000000
0.187500 0.000000 0.000000 0.000000 0.000000 0.000000 0.000000 0.000000 0.000000 0.187500 0.062500 0.000000 0.000000 0.000000 0.000000 0.000000 0.000000 0.062500 0.000000 0.500000
0.125000 0.000000 0.187500 0.000000 0.000000 0.625000 0.000000 0.000000 0.000000 0.000000 0.000000 0.000000 0.000000 0.000000 0.000000 0.000000 0.000000 0.062500 0.000000 0.000000
0.125000 0.000000 0.250000 0.000000 0.437500 0.000000 0.062500 0.000000 0.000000 0.000000 0.000000 0.000000 0.000000 0.000000 0.000000 0.000000 0.125000 0.000000 0.000000 0.000000
0.062500 0.000000 0.000000 0.000000 0.000000 0.062500 0.000000 0.000000 0.062500 0.250000 0.000000 0.000000 0.000000 0.187500 0.000000 0.000000 0.312500 0.062500 0.000000 0.000000
0.000000 0.562500 0.000000 0.000000 0.000000 0.125000 0.000000 0.250000 0.000000 0.000000 0.000000 0.000000 0.000000 0.000000 0.000000 0.000000 0.062500 0.000000 0.000000 0.000000
0.000000 0.000000 0.000000 0.000000 0.062500 0.000000 0.000000 0.000000 0.125000 0.062500 0.125000 0.000000 0.125000 0.000000 0.000000 0.125000 0.187500 0.187500 0.000000 0.000000
0.000000 0.000000 0.312500 0.312500 0.000000 0.000000 0.000000 0.000000 0.000000 0.062500 0.000000 0.000000 0.000000 0.125000 0.000000 0.000000 0.000000 0.000000 0.000000 0.187500
--------------------------------------------------------------------------------
--------------------------------------------------------------------------------
	Motif PYGFTCVE MEME-4 regular expression
--------------------------------------------------------------------------------
[PV]YG[FD][TL][CI]X[DE]
--------------------------------------------------------------------------------
Time 2.48 secs.
********************************************************************************
********************************************************************************
MOTIF YKAEKATF MEME-5	width = 8 sites = 16 llr = 188 E-value = 3.0e+003
********************************************************************************
--------------------------------------------------------------------------------
	Motif YKAEKATF MEME-5 Description
--------------------------------------------------------------------------------
Simplified A 114::42:
pos.-specific C ::::::::
probability D ::::11::
matrix E ::18:1::
F 2::::::7
G :::::1::
H :::::::1
I ::::::::
K :52:62::
L 1:::::11
M :111::::
N :1::11::
P ::1::::1
Q :::::11:
R 3:::1:1:
S 1:1:11::
T :12:1:3:
V :::1::11
W 11::::::
Y 3:::::21
bits 6.4
5.8
5.1
4.5
Relative 3.8 *
Entropy 3.2 * *
(16.9 bits) 2.6 * *
1.9 ** ** *
1.3 ********
0.6 ********
0.0 --------
Multilevel RKAEKATF
consensus Y
sequence
--------------------------------------------------------------------------------
--------------------------------------------------------------------------------
	Motif YKAEKATF MEME-5 sites sorted by position p-value
--------------------------------------------------------------------------------
Sequence name Start P-value Site
------------- ----- --------- --------
Endo_LysPALS22_Pp 323 2.61e-08 TWKRNSAGIL WKTEKATF KCGVSVGIIT
Endo_LysPALS22_Ec 239 2.61e-08 TWKRNSAGIL WKTEKATF KCGVSVGIIT
Endo_LysAB-vT2 178 3.79e-08 LEVIPGLTNR RKKEKAYF EQ
Endo_LysP108 210 8.01e-08 SWKKNQYGTW YKPENATF VNGNQPIVTR
Endo_LysH5 396 1.68e-07 AWKRNKYGTY YMEESARF TNGNQPITVR
Endo_LysCSA13 164 6.24e-07 SWNKNQYGTL YKSENGTF TCGSLPIFAR
Endo_T5-Zn2+/Ca2+ 90 1.76e-06 GKIDWNDLEA FWAVKKAF EQAGKELGIK
Endo_T5-Zn2+ 90 1.76e-06 GKIDWNDLEA FWAVKKAF EQAGKELGIK
Endo_LysAm24 215 2.75e-06 LVEIGGLTRR RNAEKDLF LK
Endo_LysPA26 135 4.19e-06 LVVIKGLANR RAKERKQF LGE
Endo_LysB4 183 1.38e-05 STGGGYDSSW FTKETGTF VTNTSIKLRT
Endo_Ply113 226 4.10e-05 TTYNYDNFGL AMMEKAYP QVKL
Endo_PlyG_CBD 68 5.77e-05 FISKPTSDAQ LKAMKEYL DRKGWWYEVK
Endo_PlyG_EAD 102 6.17e-05 CYSKSGGDRY YKAEDNAV DVVRQLMSMY
Endo_LysZX4-NCA 136 1.19e-04 GKVMNGLTKR RAAERQVY MS
Endo_LysECD7 55 1.97e-04 TQKKYVAEGK SKTMKSRH LHGLAVDVVA
--------------------------------------------------------------------------------
--------------------------------------------------------------------------------
	Motif YKAEKATF MEME-5 block diagrams
--------------------------------------------------------------------------------
SEQUENCE NAME POSITION P-VALUE MOTIF DIAGRAM
------------- ---------------- -------------
Endo_LysPALS22_Pp 2.6e-08 322_[5]_82
Endo_LysPALS22_Ec 2.6e-08 238_[5]_76
Endo_LysAB-vT2 3.8e-08 177_[5]_2
Endo_LysP108 8e-08 209_[5]_78
Endo_LysH5 1.7e-07 395_[5]_78
Endo_LysCSA13 6.2e-07 163_[5]_78
Endo_T5-Zn2+/Ca2+ 1.8e-06 89_[5]_40
Endo_T5-Zn2+ 1.8e-06 89_[5]_40
Endo_LysAm24 2.8e-06 214_[5]_2
Endo_LysPA26 4.2e-06 134_[5]_3
Endo_LysB4 1.4e-05 182_[5]_72
Endo_Ply113 4.1e-05 225_[5]_4
Endo_PlyG_CBD 5.8e-05 67_[5]_10
Endo_PlyG_EAD 6.2e-05 101_[5]_56
Endo_LysZX4-NCA 0.00012 135_[5]_2
Endo_LysECD7 0.0002 54_[5]_67
--------------------------------------------------------------------------------
--------------------------------------------------------------------------------
	Motif YKAEKATF MEME-5 in BLOCKS format
--------------------------------------------------------------------------------
BL MOTIF YKAEKATF width=8 seqs=16
Endo_LysPALS22_Pp ( 323) WKTEKATF 1
Endo_LysPALS22_Ec ( 239) WKTEKATF 1
Endo_LysAB-vT2 ( 178) RKKEKAYF 1
Endo_LysP108 ( 210) YKPENATF 1
Endo_LysH5 ( 396) YMEESARF 1
Endo_LysCSA13 ( 164) YKSENGTF 1
Endo_T5-Zn2+/Ca2+ ( 90) FWAVKKAF 1
Endo_T5-Zn2+ ( 90) FWAVKKAF 1
Endo_LysAm24 ( 215) RNAEKDLF 1
Endo_LysPA26 ( 135) RAKERKQF 1
Endo_LysB4 ( 183) FTKETGTF 1
Endo_Ply113 ( 226) AMMEKAYP 1
Endo_PlyG_CBD ( 68) LKAMKEYL 1
Endo_PlyG_EAD ( 102) YKAEDNAV 1
Endo_LysZX4-NCA ( 136) RAAERQVY 1
Endo_LysECD7 ( 55) SKTMKSRH 1
//
--------------------------------------------------------------------------------
--------------------------------------------------------------------------------
	Motif YKAEKATF MEME-5 position-specific scoring matrix
--------------------------------------------------------------------------------
log-odds matrix: alength= 20 w= 8 n= 3500 bayes= 7.76653 E= 3.0e+003
-74 -129 -291 -191 213 -380 29 -185 -301 -24 -123 -291 -278 -254 154 -47 -262 -213 133 299
53 -242 -211 -71 -303 -341 -130 -239 234 -204 234 1 -275 -104 -65 -154 -13 -249 194 -318
186 -231 -150 99 -288 -297 -93 -255 102 -203 133 -155 26 -68 -76 24 111 -250 -389 -289
-301 -395 -157 415 -434 -492 -355 -231 -326 -267 244 -398 -396 -203 -350 -345 -373 67 -622 -526
-243 -311 14 -105 -395 -341 -153 -357 263 -299 -254 89 -313 -141 154 9 -21 -358 -471 -374
187 -250 19 100 -304 -1 -98 -277 104 -220 -169 11 -236 70 -87 24 -172 -270 -403 -300
102 -146 -259 -121 -196 -350 -161 -103 -203 34 -74 -241 -282 49 138 -163 185 4 -344 155
-347 -174 -449 -370 442 -517 -70 -214 -489 -53 -165 -463 -161 -448 -414 -311 -427 -178 -268 -57
--------------------------------------------------------------------------------
--------------------------------------------------------------------------------
	Motif YKAEKATF MEME-5 position-specific probability matrix
--------------------------------------------------------------------------------
letter-probability matrix: alength= 20 w= 8 nsites= 16 E= 3.0e+003
0.062500 0.000000 0.000000 0.000000 0.187500 0.000000 0.000000 0.000000 0.000000 0.062500 0.000000 0.000000 0.000000 0.000000 0.250000 0.062500 0.000000 0.000000 0.125000 0.250000
0.125000 0.000000 0.000000 0.000000 0.000000 0.000000 0.000000 0.000000 0.500000 0.000000 0.125000 0.062500 0.000000 0.000000 0.000000 0.000000 0.062500 0.000000 0.125000 0.000000
0.375000 0.000000 0.000000 0.062500 0.000000 0.000000 0.000000 0.000000 0.187500 0.000000 0.062500 0.000000 0.062500 0.000000 0.000000 0.062500 0.187500 0.000000 0.000000 0.000000
0.000000 0.000000 0.000000 0.750000 0.000000 0.000000 0.000000 0.000000 0.000000 0.000000 0.125000 0.000000 0.000000 0.000000 0.000000 0.000000 0.000000 0.125000 0.000000 0.000000
0.000000 0.000000 0.062500 0.000000 0.000000 0.000000 0.000000 0.000000 0.562500 0.000000 0.000000 0.125000 0.000000 0.000000 0.125000 0.062500 0.062500 0.000000 0.000000 0.000000
0.375000 0.000000 0.062500 0.062500 0.000000 0.125000 0.000000 0.000000 0.187500 0.000000 0.000000 0.062500 0.000000 0.062500 0.000000 0.062500 0.000000 0.000000 0.000000 0.000000
0.187500 0.000000 0.000000 0.000000 0.000000 0.000000 0.000000 0.000000 0.000000 0.062500 0.000000 0.000000 0.000000 0.062500 0.125000 0.000000 0.312500 0.062500 0.000000 0.187500
0.000000 0.000000 0.000000 0.000000 0.687500 0.000000 0.062500 0.000000 0.000000 0.062500 0.000000 0.000000 0.062500 0.000000 0.000000 0.000000 0.000000 0.062500 0.000000 0.062500
--------------------------------------------------------------------------------
--------------------------------------------------------------------------------
	Motif YKAEKATF MEME-5 regular expression
--------------------------------------------------------------------------------
[RY]KAEKATF
--------------------------------------------------------------------------------
Time 2.98 secs.
********************************************************************************
********************************************************************************
MOTIF TSTLWKKNNAG MEME-6	width = 11 sites = 16 llr = 221 E-value = 6.9e+005
********************************************************************************
--------------------------------------------------------------------------------
	Motif TSTLWKKNNAG MEME-6 Description
--------------------------------------------------------------------------------
Simplified A :112:1:::3:
pos.-specific C ::::::::::1
probability D ::::::1::1:
matrix E 1::::::::2:
F :11:1::1:::
G 1:1::1::::5
H :::::111:::
I ::::2:::1::
K 1:21:64:1:2
L :1:33:12:1:
M 2::1::::1::
N :11::1163::
P 1:::::::::1
Q :::::1::1:1
R ::::::31::1
S 161211:131:
T 31411:::1::
V 2:::::::::1
W ::::3::::::
Y ::1::::::2:
bits 6.4
5.8
5.1
4.5
Relative 3.8
Entropy 3.2
(20.0 bits) 2.6 * *
1.9 * ********
1.3 ***********
0.6 ***********
0.0 -----------
Multilevel TSTLWKKNNAG
consensus L R S
sequence
--------------------------------------------------------------------------------
--------------------------------------------------------------------------------
	Motif TSTLWKKNNAG MEME-6 sites sorted by position p-value
--------------------------------------------------------------------------------
Sequence name Start P-value Site
------------- ----- --------- -----------
Endo_LysPALS22_Pp 310 1.98e-11 PAKPKKTSTE TSTTWKRNSAG ILWKTEKATF
Endo_LysPALS22_Ec 226 1.98e-11 PAKPKKTSTE TSTTWKRNSAG ILWKTEKATF
Endo_LysPA26 94 3.63e-09 VYNIGPTNFK TSTLLKKLNAG DYIGAADQFL
Endo_T5-Zn2+/Ca2+ 1 3.04e-08 . MSFKFGKNSEK QLATVKPELQ
Endo_T5-Zn2+ 1 3.04e-08 . MSFKFGKNSEK QLATVKPELQ
Endo_LysZX4-NCA 99 7.00e-08 AYNIGLGNFG KSTLLKKHNSC CYTCAADQFR
Endo_LysP108 197 8.90e-08 SSASTPATRP VTGSWKKNQYG TWYKPENATF
Endo_LysAm24 174 1.22e-07 TYNVGVGALS TSKALKLLNAG DYTGCAKAML
Endo_LysH5 383 2.61e-07 SSASSNTVKP VASAWKRNKYG TYYMEESARF
Endo_LysCSA13 151 3.77e-07 NSQVLEQKIQ ETNSWNKNQYG TLYKSENGTF
Endo_LysAB-vT2 137 4.05e-07 VYNIGEGAFA GSTLLKKLNSK DYAGAAAQFL
Endo_PlyG_EAD 41 1.41e-06 TYNDAPAENE VSYMISNNNEV SFHIAVDDKK
Endo_Ply113 121 9.71e-06 WNNPSLEVGS PAAAIHHNMDG VWGCIRPPYE
Endo_LysB4 192 5.39e-05 WFTKETGTFV TNTSIKLRTAP FTSADVIATL
Endo_LysECD7 1 1.10e-04 . MFKLSQRSKDR LVGVHPDLVK
Endo_PlyG_CBD 41 5.90e-03 ETPDVMGALT SLKMTADFILQ SDGLTYFISK
--------------------------------------------------------------------------------
--------------------------------------------------------------------------------
	Motif TSTLWKKNNAG MEME-6 block diagrams
--------------------------------------------------------------------------------
SEQUENCE NAME POSITION P-VALUE MOTIF DIAGRAM
------------- ---------------- -------------
Endo_LysPALS22_Pp 2e-11 309_[6]_92
Endo_LysPALS22_Ec 2e-11 225_[6]_86
Endo_LysPA26 3.6e-09 93_[6]_41
Endo_T5-Zn2+/Ca2+ 3e-08 [6]_126
Endo_T5-Zn2+ 3e-08 [6]_126
Endo_LysZX4-NCA 7e-08 98_[6]_36
Endo_LysP108 8.9e-08 196_[6]_88
Endo_LysAm24 1.2e-07 173_[6]_40
Endo_LysH5 2.6e-07 382_[6]_88
Endo_LysCSA13 3.8e-07 150_[6]_88
Endo_LysAB-vT2 4e-07 136_[6]_40
Endo_PlyG_EAD 1.4e-06 40_[6]_114
Endo_Ply113 9.7e-06 120_[6]_106
Endo_LysB4 5.4e-05 191_[6]_60
Endo_LysECD7 0.00011 [6]_118
Endo_PlyG_CBD 0.0059 40_[6]_34
--------------------------------------------------------------------------------
--------------------------------------------------------------------------------
	Motif TSTLWKKNNAG MEME-6 in BLOCKS format
--------------------------------------------------------------------------------
BL MOTIF TSTLWKKNNAG width=11 seqs=16
Endo_LysPALS22_Pp ( 310) TSTTWKRNSAG 1
Endo_LysPALS22_Ec ( 226) TSTTWKRNSAG 1
Endo_LysPA26 ( 94) TSTLLKKLNAG 1
Endo_T5-Zn2+/Ca2+ ( 1) MSFKFGKNSEK 1
Endo_T5-Zn2+ ( 1) MSFKFGKNSEK 1
Endo_LysZX4-NCA ( 99) KSTLLKKHNSC 1
Endo_LysP108 ( 197) VTGSWKKNQYG 1
Endo_LysAm24 ( 174) TSKALKLLNAG 1
Endo_LysH5 ( 383) VASAWKRNKYG 1
Endo_LysCSA13 ( 151) ETNSWNKNQYG 1
Endo_LysAB-vT2 ( 137) GSTLLKKLNSK 1
Endo_PlyG_EAD ( 41) VSYMISNNNEV 1
Endo_Ply113 ( 121) PAAAIHHNMDG 1
Endo_LysB4 ( 192) TNTSIKLRTAP 1
Endo_LysECD7 ( 1) MFKLSQRSKDR 1
Endo_PlyG_CBD ( 41) SLKMTADFILQ 1
//
--------------------------------------------------------------------------------
--------------------------------------------------------------------------------
	Motif TSTLWKKNNAG MEME-6 position-specific scoring matrix
--------------------------------------------------------------------------------
log-odds matrix: alength= 20 w= 11 n= 3452 bayes= 7.74651 E= 6.9e+005
-153 -201 -178 87 -258 -90 -113 -193 -13 -168 281 -176 25 -93 -100 22 187 100 -377 -287
-53 -120 -330 -306 -93 -378 -281 -328 -333 -131 -241 -96 -298 -314 -242 347 100 -379 -438 -379
-19 -226 -162 -32 119 -90 -106 -244 98 -205 -153 3 -240 -84 -92 26 213 -245 -394 -2
104 -147 -261 -123 -202 -348 -165 -107 45 184 240 -244 -284 -163 -158 136 70 -134 -349 -276
-195 -118 -440 -296 148 -405 -244 185 -376 198 -40 -360 -340 -297 -276 -3 -9 -93 331 -261
-22 -272 -159 -49 -333 3 142 -303 248 -245 -196 13 -261 68 -85 20 -196 -298 -426 -323
-279 -339 3 -144 -435 -409 147 -366 232 89 -257 0 -352 -130 256 -235 -281 -367 -473 -397
-304 -246 -211 -225 -68 -381 62 -268 -278 22 -243 357 -338 -220 -51 -59 -256 -322 -399 -347
-147 -237 -154 -19 -289 -302 -95 7 62 -201 135 195 -231 141 -73 171 -8 -250 -390 -290
166 -266 98 219 -316 -320 -123 -280 -142 -5 -182 -174 -253 -90 -113 90 -193 -275 -422 152
-216 189 -241 -106 -368 217 -156 -317 104 -267 -220 -226 18 53 78 -185 -244 -50 -438 -361
--------------------------------------------------------------------------------
--------------------------------------------------------------------------------
	Motif TSTLWKKNNAG MEME-6 position-specific probability matrix
--------------------------------------------------------------------------------
letter-probability matrix: alength= 20 w= 11 nsites= 16 E= 6.9e+005
0.000000 0.000000 0.000000 0.062500 0.000000 0.062500 0.000000 0.000000 0.062500 0.000000 0.187500 0.000000 0.062500 0.000000 0.000000 0.062500 0.312500 0.187500 0.000000 0.000000
0.125000 0.000000 0.000000 0.000000 0.062500 0.000000 0.000000 0.000000 0.000000 0.062500 0.000000 0.062500 0.000000 0.000000 0.000000 0.562500 0.125000 0.000000 0.000000 0.000000
0.062500 0.000000 0.000000 0.000000 0.125000 0.062500 0.000000 0.000000 0.187500 0.000000 0.000000 0.062500 0.000000 0.000000 0.000000 0.062500 0.375000 0.000000 0.000000 0.062500
0.187500 0.000000 0.000000 0.000000 0.000000 0.000000 0.000000 0.000000 0.125000 0.250000 0.125000 0.000000 0.000000 0.000000 0.000000 0.187500 0.125000 0.000000 0.000000 0.000000
0.000000 0.000000 0.000000 0.000000 0.125000 0.000000 0.000000 0.187500 0.000000 0.250000 0.000000 0.000000 0.000000 0.000000 0.000000 0.062500 0.062500 0.000000 0.312500 0.000000
0.062500 0.000000 0.000000 0.000000 0.000000 0.125000 0.062500 0.000000 0.562500 0.000000 0.000000 0.062500 0.000000 0.062500 0.000000 0.062500 0.000000 0.000000 0.000000 0.000000
0.000000 0.000000 0.062500 0.000000 0.000000 0.000000 0.062500 0.000000 0.437500 0.125000 0.000000 0.062500 0.000000 0.000000 0.250000 0.000000 0.000000 0.000000 0.000000 0.000000
0.000000 0.000000 0.000000 0.000000 0.062500 0.000000 0.062500 0.000000 0.000000 0.187500 0.000000 0.562500 0.000000 0.000000 0.062500 0.062500 0.000000 0.000000 0.000000 0.000000
0.000000 0.000000 0.000000 0.000000 0.000000 0.000000 0.000000 0.062500 0.125000 0.000000 0.062500 0.312500 0.000000 0.125000 0.000000 0.250000 0.062500 0.000000 0.000000 0.000000
0.312500 0.000000 0.125000 0.187500 0.000000 0.000000 0.000000 0.000000 0.000000 0.062500 0.000000 0.000000 0.000000 0.000000 0.000000 0.125000 0.000000 0.000000 0.000000 0.187500
0.000000 0.062500 0.000000 0.000000 0.000000 0.500000 0.000000 0.000000 0.187500 0.000000 0.000000 0.000000 0.062500 0.062500 0.062500 0.000000 0.000000 0.062500 0.000000 0.000000
--------------------------------------------------------------------------------
--------------------------------------------------------------------------------
	Motif TSTLWKKNNAG MEME-6 regular expression
--------------------------------------------------------------------------------
TSTL[WL]K[KR]N[NS]AG
--------------------------------------------------------------------------------
Time 3.44 secs.
********************************************************************************
********************************************************************************
MOTIF LVKVPV MEME-7	width = 6 sites = 16 llr = 149 E-value = 1.3e+008
********************************************************************************
--------------------------------------------------------------------------------
	Motif LVKVPV MEME-7 Description
--------------------------------------------------------------------------------
Simplified A 11:1::
pos.-specific C ::::::
probability D ::11::
matrix E ::::::
F 2:::::
G ::1:::
H :::::1
I :1::::
K ::3:::
L 42:::3
M ::::::
N ::1:::
P 1:::9:
Q :::1::
R ::::::
S 1::3:1
T :13::2
V :6:413
W :::::1
Y 2:1:::
bits 6.4
5.8
5.1
4.5 *
Relative 3.8 *
Entropy 3.2 *
(13.4 bits) 2.6 *
1.9 ** ***
1.3 ******
0.6 ******
0.0 ------
Multilevel LVKVPV
consensus TS L
sequence
--------------------------------------------------------------------------------
--------------------------------------------------------------------------------
	Motif LVKVPV MEME-7 sites sorted by position p-value
--------------------------------------------------------------------------------
Sequence name Start P-value Site
------------- ----- --------- ------
Endo_LysAm24 147 1.27e-07 LVKFEKAVNE LVKVPV NQNQYDALVS
Endo_LysAB-vT2 110 2.35e-07 LQKFVKAVNK LVTVPL KQTQFDALVS
Endo_LysPA26 67 3.41e-07 LVEFEGYVNT YVKVPL KQHQFDALVS
Endo_LysPALS22_Pp 383 1.51e-06 IWVSGKFKGQ YVYVPV GKSNGNGKRI
Endo_LysPALS22_Ec 299 1.51e-06 IWVSGKFKGQ YVYVPV GKSNGNGKRI
Endo_LysH5 223 9.21e-06 GATAEAYRNG LVNAPL SRLEAGIAHS
Endo_Ply113 52 2.11e-05 GWRPYGNAIA LVDQPL PAGFQRIRTT
Endo_LysZX4-NCA 72 2.91e-05 VAKFESGVSS LITSPT TQGQFDAMVS
Endo_LysP108 232 6.56e-05 QPIVTRIGSP FLNAPV GGNLPAGATI
Endo_T5-Zn2+/Ca2+ 57 7.08e-05 SAQNIANGTS FLKDPS KSKHITGDAI
Endo_T5-Zn2+ 57 7.08e-05 SAQNIANGTS FLKDPS KSKHITGDAI
Endo_LysCSA13 240 7.59e-05 QWNGKTGNAY SVGVPW GVFS
Endo_LysECD7 19 1.31e-04 KDRLVGVHPD LVKVVH RALELTPVDF
Endo_PlyG_EAD 160 1.59e-04 FIQKVKNGNV ATTSPT
Endo_PlyG_CBD 12 1.59e-04 SIQKVKNGNV ATTSPT KQNIIQSGAF
Endo_LysB4 213 4.62e-04 FTSADVIATL PAGSPV NYNGFGIEYD
--------------------------------------------------------------------------------
--------------------------------------------------------------------------------
	Motif LVKVPV MEME-7 block diagrams
--------------------------------------------------------------------------------
SEQUENCE NAME POSITION P-VALUE MOTIF DIAGRAM
------------- ---------------- -------------
Endo_LysAm24 1.3e-07 146_[7]_72
Endo_LysAB-vT2 2.3e-07 109_[7]_72
Endo_LysPA26 3.4e-07 66_[7]_73
Endo_LysPALS22_Pp 1.5e-06 382_[7]_24
Endo_LysPALS22_Ec 1.5e-06 298_[7]_18
Endo_LysH5 9.2e-06 222_[7]_253
Endo_Ply113 2.1e-05 51_[7]_180
Endo_LysZX4-NCA 2.9e-05 71_[7]_68
Endo_LysP108 6.6e-05 231_[7]_58
Endo_T5-Zn2+/Ca2+ 7.1e-05 56_[7]_75
Endo_T5-Zn2+ 7.1e-05 56_[7]_75
Endo_LysCSA13 7.6e-05 239_[7]_4
Endo_LysECD7 0.00013 18_[7]_105
Endo_PlyG_EAD 0.00016 159_[7]
Endo_PlyG_CBD 0.00016 11_[7]_68
Endo_LysB4 0.00046 212_[7]_44
--------------------------------------------------------------------------------
--------------------------------------------------------------------------------
	Motif LVKVPV MEME-7 in BLOCKS format
--------------------------------------------------------------------------------
BL MOTIF LVKVPV width=6 seqs=16
Endo_LysAm24 ( 147) LVKVPV 1
Endo_LysAB-vT2 ( 110) LVTVPL 1
Endo_LysPA26 ( 67) YVKVPL 1
Endo_LysPALS22_Pp ( 383) YVYVPV 1
Endo_LysPALS22_Ec ( 299) YVYVPV 1
Endo_LysH5 ( 223) LVNAPL 1
Endo_Ply113 ( 52) LVDQPL 1
Endo_LysZX4-NCA ( 72) LITSPT 1
Endo_LysP108 ( 232) FLNAPV 1
Endo_T5-Zn2+/Ca2+ ( 57) FLKDPS 1
Endo_T5-Zn2+ ( 57) FLKDPS 1
Endo_LysCSA13 ( 240) SVGVPW 1
Endo_LysECD7 ( 19) LVKVVH 1
Endo_PlyG_EAD ( 160) ATTSPT 1
Endo_PlyG_CBD ( 12) ATTSPT 1
Endo_LysB4 ( 213) PAGSPV 1
//
--------------------------------------------------------------------------------
--------------------------------------------------------------------------------
	Motif LVKVPV MEME-7 position-specific scoring matrix
--------------------------------------------------------------------------------
log-odds matrix: alength= 20 w= 6 n= 3532 bayes= 7.77972 E= 1.3e+008
42 -128 -377 -255 205 -397 -111 -95 -347 232 -71 -335 15 -280 -252 -12 -223 -128 -256 209
-47 -141 -427 -317 -267 -473 -308 70 -427 108 -142 -426 -362 -375 -316 -319 24 308 -455 -413
-264 -329 39 -115 -415 19 -159 -410 176 -353 -311 109 -323 -184 -199 -160 165 -405 -517 111
67 -218 102 -98 -355 -335 -216 -284 -255 -268 -230 -236 -320 56 -218 188 -243 236 -477 -392
-212 -290 -355 -261 -399 -419 -299 -356 -353 -302 -319 -395 436 -291 -290 -232 -308 -74 -543 -497
-181 -107 -413 -271 -157 -389 132 -51 -351 195 -38 -339 -326 -277 -257 82 122 192 102 -259
--------------------------------------------------------------------------------
--------------------------------------------------------------------------------
	Motif LVKVPV MEME-7 position-specific probability matrix
--------------------------------------------------------------------------------
letter-probability matrix: alength= 20 w= 6 nsites= 16 E= 1.3e+008
0.125000 0.000000 0.000000 0.000000 0.187500 0.000000 0.000000 0.000000 0.000000 0.375000 0.000000 0.000000 0.062500 0.000000 0.000000 0.062500 0.000000 0.000000 0.000000 0.187500
0.062500 0.000000 0.000000 0.000000 0.000000 0.000000 0.000000 0.062500 0.000000 0.187500 0.000000 0.000000 0.000000 0.000000 0.000000 0.000000 0.125000 0.562500 0.000000 0.000000
0.000000 0.000000 0.062500 0.000000 0.000000 0.125000 0.000000 0.000000 0.312500 0.000000 0.000000 0.125000 0.000000 0.000000 0.000000 0.000000 0.250000 0.000000 0.000000 0.125000
0.125000 0.000000 0.125000 0.000000 0.000000 0.000000 0.000000 0.000000 0.000000 0.000000 0.000000 0.000000 0.000000 0.062500 0.000000 0.250000 0.000000 0.437500 0.000000 0.000000
0.000000 0.000000 0.000000 0.000000 0.000000 0.000000 0.000000 0.000000 0.000000 0.000000 0.000000 0.000000 0.937500 0.000000 0.000000 0.000000 0.000000 0.062500 0.000000 0.000000
0.000000 0.000000 0.000000 0.000000 0.000000 0.000000 0.062500 0.000000 0.000000 0.250000 0.000000 0.000000 0.000000 0.000000 0.000000 0.125000 0.187500 0.312500 0.062500 0.000000
--------------------------------------------------------------------------------
--------------------------------------------------------------------------------
	Motif LVKVPV MEME-7 regular expression
--------------------------------------------------------------------------------
LV[KT][VS]P[VL]
--------------------------------------------------------------------------------
Time 3.88 secs.
********************************************************************************
********************************************************************************
MOTIF GKRVEJ MEME-8	width = 6 sites = 16 llr = 143 E-value = 3.8e+010
********************************************************************************
--------------------------------------------------------------------------------
	Motif GKRVEJ MEME-8 Description
--------------------------------------------------------------------------------
Simplified A ::::::
pos.-specific C :::::1
probability D ::::1:
matrix E ::::3:
F :::1::
G a2::1:
H ::2:::
I :::2:2
K :311::
L ::11:4
M :1::::
N :1::::
P :::::1
Q :1:111
R ::6:::
S ::::1:
T :1::1:
V :1:411
W :11:::
Y :::23:
bits 6.4
5.8
5.1
4.5
Relative 3.8
Entropy 3.2 * *
(12.9 bits) 2.6 * *
1.9 * ** *
1.3 ******
0.6 ******
0.0 ------
Multilevel GKRVEL
consensus Y
sequence
--------------------------------------------------------------------------------
--------------------------------------------------------------------------------
	Motif GKRVEJ MEME-8 sites sorted by position p-value
--------------------------------------------------------------------------------
Sequence name Start P-value Site
------------- ----- --------- ------
Endo_Ply113 188 4.62e-07 GSTEQWFVIG GKRIYL PTMTYVKEAN
Endo_LysP108 268 2.71e-06 HIWIGYNAYN GNRVYC PVRTCQGVPP
Endo_LysH5 453 3.26e-06 GHVWVGYTWE GQRYYL PIRTWNGSAP
Endo_T5-Zn2+/Ca2+ 131 4.85e-06 HDEIKRGTYD GGHVEL V
Endo_T5-Zn2+ 131 4.85e-06 HDEIKRGTYD GGHVEL V
Endo_LysCSA13 221 8.76e-06 GLVWIGYNWQ GTRYYL PVRQWNGKTG
Endo_LysAm24 203 2.74e-05 MLSWNKGRVG GKLVEI GGLTRRRNAE
Endo_LysPALS22_Pp 395 3.31e-05 YVPVGKSNGN GKRIGP AWGTFSHHHH
Endo_LysPALS22_Ec 311 3.31e-05 YVPVGKSNGN GKRIGP AWGTFS
Endo_PlyG_EAD 82 1.13e-04 AWACGDGNGS GNRQSI SVEICYSKSG
Endo_LysAB-vT2 15 1.50e-04 PFFDAARELA GGRLTQ AQVDELNKVV
Endo_PlyG_CBD 79 1.73e-04 KAMKEYLDRK GWWYEV K
Endo_LysB4 20 1.73e-04 DKANRKLNVS GMRKDV ADRTRAVITQ
Endo_LysZX4-NCA 46 2.12e-04 YGHAGSDVKP GMKVTQ AMADAWFDKD
Endo_LysECD7 115 2.26e-04 WGGDWVSFKD GVHFQL PHSKYPDPK
Endo_LysPA26 123 2.74e-04 FLVWNKGRVD GKLVVI KGLANRRAKE
--------------------------------------------------------------------------------
--------------------------------------------------------------------------------
	Motif GKRVEJ MEME-8 block diagrams
--------------------------------------------------------------------------------
SEQUENCE NAME POSITION P-VALUE MOTIF DIAGRAM
------------- ---------------- -------------
Endo_Ply113 4.6e-07 187_[8]_44
Endo_LysP108 2.7e-06 267_[8]_22
Endo_LysH5 3.3e-06 452_[8]_23
Endo_T5-Zn2+/Ca2+ 4.8e-06 130_[8]_1
Endo_T5-Zn2+ 4.8e-06 130_[8]_1
Endo_LysCSA13 8.8e-06 220_[8]_23
Endo_LysAm24 2.7e-05 202_[8]_16
Endo_LysPALS22_Pp 3.3e-05 394_[8]_12
Endo_LysPALS22_Ec 3.3e-05 310_[8]_6
Endo_PlyG_EAD 0.00011 81_[8]_78
Endo_LysAB-vT2 0.00015 14_[8]_167
Endo_PlyG_CBD 0.00017 78_[8]_1
Endo_LysB4 0.00017 19_[8]_237
Endo_LysZX4-NCA 0.00021 45_[8]_94
Endo_LysECD7 0.00023 114_[8]_9
Endo_LysPA26 0.00027 122_[8]_17
--------------------------------------------------------------------------------
--------------------------------------------------------------------------------
	Motif GKRVEJ MEME-8 in BLOCKS format
--------------------------------------------------------------------------------
BL MOTIF GKRVEJ width=6 seqs=16
Endo_Ply113 ( 188) GKRIYL 1
Endo_LysP108 ( 268) GNRVYC 1
Endo_LysH5 ( 453) GQRYYL 1
Endo_T5-Zn2+/Ca2+ ( 131) GGHVEL 1
Endo_T5-Zn2+ ( 131) GGHVEL 1
Endo_LysCSA13 ( 221) GTRYYL 1
Endo_LysAm24 ( 203) GKLVEI 1
Endo_LysPALS22_Pp ( 395) GKRIGP 1
Endo_LysPALS22_Ec ( 311) GKRIGP 1
Endo_PlyG_EAD ( 82) GNRQSI 1
Endo_LysAB-vT2 ( 15) GGRLTQ 1
Endo_PlyG_CBD ( 79) GWWYEV 1
Endo_LysB4 ( 20) GMRKDV 1
Endo_LysZX4-NCA ( 46) GMKVTQ 1
Endo_LysECD7 ( 115) GVHFQL 1
Endo_LysPA26 ( 123) GKLVVI 1
//
--------------------------------------------------------------------------------
--------------------------------------------------------------------------------
	Motif GKRVEJ MEME-8 position-specific scoring matrix
--------------------------------------------------------------------------------
log-odds matrix: alength= 20 w= 6 n= 3532 bayes= 7.77972 E= 3.8e+010
-348 -389 -404 -401 -551 328 -418 -552 -496 -538 -474 -405 -481 -491 -402 -360 -503 -540 -566 -573
-149 -229 -160 -24 -280 49 -98 -235 164 -192 226 80 -234 70 -75 -112 -9 -35 86 -289
-360 -319 -445 -253 -473 -475 269 -396 9 62 -306 -336 -398 -170 390 -327 -358 -426 82 -431
-183 -108 -424 -281 62 -393 -230 185 -60 55 -38 -346 -329 33 -263 -224 -192 217 -319 161
-149 -246 18 241 -292 -3 -96 -266 -114 -211 -160 -154 -231 71 -82 23 64 -41 -396 186
-198 210 -440 -296 -164 -408 -249 183 -376 255 -39 -362 119 123 -277 -240 -206 87 -333 -275
--------------------------------------------------------------------------------
--------------------------------------------------------------------------------
	Motif GKRVEJ MEME-8 position-specific probability matrix
--------------------------------------------------------------------------------
letter-probability matrix: alength= 20 w= 6 nsites= 16 E= 3.8e+010
0.000000 0.000000 0.000000 0.000000 0.000000 1.000000 0.000000 0.000000 0.000000 0.000000 0.000000 0.000000 0.000000 0.000000 0.000000 0.000000 0.000000 0.000000 0.000000 0.000000
0.000000 0.000000 0.000000 0.000000 0.000000 0.187500 0.000000 0.000000 0.312500 0.000000 0.125000 0.125000 0.000000 0.062500 0.000000 0.000000 0.062500 0.062500 0.062500 0.000000
0.000000 0.000000 0.000000 0.000000 0.000000 0.000000 0.187500 0.000000 0.062500 0.125000 0.000000 0.000000 0.000000 0.000000 0.562500 0.000000 0.000000 0.000000 0.062500 0.000000
0.000000 0.000000 0.000000 0.000000 0.062500 0.000000 0.000000 0.187500 0.062500 0.062500 0.000000 0.000000 0.000000 0.062500 0.000000 0.000000 0.000000 0.375000 0.000000 0.187500
0.000000 0.000000 0.062500 0.250000 0.000000 0.125000 0.000000 0.000000 0.000000 0.000000 0.000000 0.000000 0.000000 0.062500 0.000000 0.062500 0.125000 0.062500 0.000000 0.250000
0.000000 0.062500 0.000000 0.000000 0.000000 0.000000 0.000000 0.187500 0.000000 0.375000 0.000000 0.000000 0.125000 0.125000 0.000000 0.000000 0.000000 0.125000 0.000000 0.000000
--------------------------------------------------------------------------------
--------------------------------------------------------------------------------
	Motif GKRVEJ MEME-8 regular expression
--------------------------------------------------------------------------------
GKRV[EY]L
--------------------------------------------------------------------------------
Time 4.32 secs.
********************************************************************************
********************************************************************************
MOTIF GDVVKY MEME-9	width = 6 sites = 16 llr = 138 E-value = 7.8e+010
********************************************************************************
--------------------------------------------------------------------------------
	Motif GDVVKY MEME-9 Description
--------------------------------------------------------------------------------
Simplified A ::311:
pos.-specific C ::::::
probability D :8:11:
matrix E ::::11
F ::::15
G 4:::::
H 1::::1
I :::3:1
K 1:::3:
L ::2:1:
M 1:1:::
N 2:::::
P :::1::
Q :::1::
R 11::::
S :1::1:
T :11:::
V 1:341:
W ::1:::
Y :::::3
bits 6.4
5.8
5.1
4.5
Relative 3.8
Entropy 3.2 *
(12.4 bits) 2.6 * *
1.9 *** *
1.3 ******
0.6 ******
0.0 ------
Multilevel GDAVKF
consensus VI Y
sequence
--------------------------------------------------------------------------------
--------------------------------------------------------------------------------
	Motif GDVVKY MEME-9 sites sorted by position p-value
--------------------------------------------------------------------------------
Sequence name Start P-value Site
------------- ----- --------- ------
Endo_LysH5 80 9.27e-07 QNTPDFLAQP GDMVVF GSNYGAGYGH
Endo_LysAm24 135 1.27e-06 TEKQAEQYLS NDLVKF EKAVNELVKV
Endo_Ply113 5 5.68e-06 MVKV NDVVSY VNGLVGKGVD
Endo_LysB4 122 5.68e-06 AMKAQGFKWG GDWVSF KDYPHFELYD
Endo_T5-Zn2+/Ca2+ 69 2.13e-05 KDPSKSKHIT GDAIDF APYINGKIDW
Endo_T5-Zn2+ 69 2.13e-05 KDPSKSKHIT GDAIDF APYINGKIDW
Endo_LysPALS22_Pp 358 2.13e-05 GWPQGPRMSK GDTIKY DEIQDFNGYI
Endo_LysPALS22_Ec 274 2.13e-05 GWPQGPRMSK GDTIKY DEIQDFNGYI
Endo_LysECD7 68 3.33e-05 MKSRHLHGLA VDVVAY PKDKDTWNMK
Endo_LysZX4-NCA 60 6.60e-05 TQAMADAWFD KDVAKF ESGVSSLITS
Endo_LysAB-vT2 98 7.08e-05 TEEQAKSYMK HDLQKF VKAVNKLVTV
Endo_LysCSA13 77 7.54e-05 ENTPRFKPQL GDVAVY TNSQYGHIQV
Endo_LysPA26 55 4.06e-04 TKEEAEKRLR KRLVEF EGYVNTYVKV
Endo_LysP108 135 1.33e-03 MEFVPTACPH RSMVLH TGFNPVTQGR
Endo_PlyG_EAD 33 1.40e-03 PKYITVHNTY NDAPAE NEVSYMISNN
Endo_PlyG_CBD 44 3.44e-02 DVMGALTSLK MTADFI LQSDGLTYFI
--------------------------------------------------------------------------------
--------------------------------------------------------------------------------
	Motif GDVVKY MEME-9 block diagrams
--------------------------------------------------------------------------------
SEQUENCE NAME POSITION P-VALUE MOTIF DIAGRAM
------------- ---------------- -------------
Endo_LysH5 9.3e-07 79_[9]_396
Endo_LysAm24 1.3e-06 134_[9]_84
Endo_Ply113 5.7e-06 4_[9]_227
Endo_LysB4 5.7e-06 121_[9]_135
Endo_T5-Zn2+/Ca2+ 2.1e-05 68_[9]_63
Endo_T5-Zn2+ 2.1e-05 68_[9]_63
Endo_LysPALS22_Pp 2.1e-05 357_[9]_49
Endo_LysPALS22_Ec 2.1e-05 273_[9]_43
Endo_LysECD7 3.3e-05 67_[9]_56
Endo_LysZX4-NCA 6.6e-05 59_[9]_80
Endo_LysAB-vT2 7.1e-05 97_[9]_84
Endo_LysCSA13 7.5e-05 76_[9]_167
Endo_LysPA26 0.00041 54_[9]_85
Endo_LysP108 0.0013 134_[9]_155
Endo_PlyG_EAD 0.0014 32_[9]_127
Endo_PlyG_CBD 0.034 43_[9]_36
--------------------------------------------------------------------------------
--------------------------------------------------------------------------------
	Motif GDVVKY MEME-9 in BLOCKS format
--------------------------------------------------------------------------------
BL MOTIF GDVVKY width=6 seqs=16
Endo_LysH5 ( 80) GDMVVF 1
Endo_LysAm24 ( 135) NDLVKF 1
Endo_Ply113 ( 5) NDVVSY 1
Endo_LysB4 ( 122) GDWVSF 1
Endo_T5-Zn2+/Ca2+ ( 69) GDAIDF 1
Endo_T5-Zn2+ ( 69) GDAIDF 1
Endo_LysPALS22_Pp ( 358) GDTIKY 1
Endo_LysPALS22_Ec ( 274) GDTIKY 1
Endo_LysECD7 ( 68) VDVVAY 1
Endo_LysZX4-NCA ( 60) KDVAKF 1
Endo_LysAB-vT2 ( 98) HDLQKF 1
Endo_LysCSA13 ( 77) GDVAVY 1
Endo_LysPA26 ( 55) KRLVEF 1
Endo_LysP108 ( 135) RSMVLH 1
Endo_PlyG_EAD ( 33) NDAPAE 1
Endo_PlyG_CBD ( 44) MTADFI 1
//
--------------------------------------------------------------------------------
--------------------------------------------------------------------------------
	Motif GDVVKY MEME-9 position-specific scoring matrix
--------------------------------------------------------------------------------
log-odds matrix: alength= 20 w= 6 n= 3532 bayes= 7.77972 E= 7.8e+010
-196 -275 -207 -71 -341 181 139 -295 70 -242 137 132 -280 -102 85 -158 -213 -41 -424 -334
-334 -308 392 -39 -412 -415 -232 -389 -417 -378 -348 -124 -431 -335 -128 -156 -200 -405 -482 -427
142 -109 -430 -286 -157 -394 -236 -50 -366 163 250 -350 -331 -288 -267 -226 71 166 103 -262
-20 -101 -137 -244 -249 -424 -249 133 -362 -130 -130 -371 -94 -95 -252 -270 -180 315 -425 -399
53 -230 89 99 29 -298 -91 -242 162 -3 -145 -154 -226 -67 -76 90 -160 43 -384 -285
-228 -159 -322 5 314 -412 139 -19 -334 -165 -158 -319 -308 -284 -235 -214 -300 -255 -170 303
--------------------------------------------------------------------------------
--------------------------------------------------------------------------------
	Motif GDVVKY MEME-9 position-specific probability matrix
--------------------------------------------------------------------------------
letter-probability matrix: alength= 20 w= 6 nsites= 16 E= 7.8e+010
0.000000 0.000000 0.000000 0.000000 0.000000 0.437500 0.062500 0.000000 0.125000 0.000000 0.062500 0.187500 0.000000 0.000000 0.062500 0.000000 0.000000 0.062500 0.000000 0.000000
0.000000 0.000000 0.812500 0.000000 0.000000 0.000000 0.000000 0.000000 0.000000 0.000000 0.000000 0.000000 0.000000 0.000000 0.062500 0.062500 0.062500 0.000000 0.000000 0.000000
0.250000 0.000000 0.000000 0.000000 0.000000 0.000000 0.000000 0.000000 0.000000 0.187500 0.125000 0.000000 0.000000 0.000000 0.000000 0.000000 0.125000 0.250000 0.062500 0.000000
0.125000 0.000000 0.062500 0.000000 0.000000 0.000000 0.000000 0.250000 0.000000 0.000000 0.000000 0.000000 0.062500 0.062500 0.000000 0.000000 0.000000 0.437500 0.000000 0.000000
0.125000 0.000000 0.125000 0.062500 0.062500 0.000000 0.000000 0.000000 0.312500 0.062500 0.000000 0.000000 0.000000 0.000000 0.000000 0.125000 0.000000 0.125000 0.000000 0.000000
0.000000 0.000000 0.000000 0.062500 0.500000 0.000000 0.062500 0.062500 0.000000 0.000000 0.000000 0.000000 0.000000 0.000000 0.000000 0.000000 0.000000 0.000000 0.000000 0.312500
--------------------------------------------------------------------------------
--------------------------------------------------------------------------------
	Motif GDVVKY MEME-9 regular expression
--------------------------------------------------------------------------------
GD[AV][VI]K[FY]
--------------------------------------------------------------------------------
Time 4.73 secs.
********************************************************************************
********************************************************************************
MOTIF RTHYYD MEME-10	width = 6 sites = 16 llr = 144 E-value = 8.5e+008
********************************************************************************
--------------------------------------------------------------------------------
	Motif RTHYYD MEME-10 Description
--------------------------------------------------------------------------------
Simplified A :113::
pos.-specific C ::::1:
probability D ::11:5
matrix E ::1:::
F :1::1:
G :2:::1
H 313131
I 1:1::1
K ::1::1
L 11:1:1
M 1:::::
N ::::::
P ::::11
Q :1:::1
R 3:1:::
S 21::::
T :2::::
V ::1:::
W ::::::
Y :::55:
bits 6.4
5.8
5.1
4.5
Relative 3.8
Entropy 3.2 *
(13.0 bits) 2.6 * **
1.9 * ****
1.3 ******
0.6 ******
0.0 ------
Multilevel RXHYYD
consensus H AH
sequence
--------------------------------------------------------------------------------
--------------------------------------------------------------------------------
	Motif RTHYYD MEME-10 sites sorted by position p-value
--------------------------------------------------------------------------------
Sequence name Start P-value Site
------------- ----- --------- ------
Endo_LysCSA13 122 4.01e-08 GYDGWEKATI RTHYYD GVTHFIRPKF
Endo_LysPALS22_Pp 407 1.11e-07 RIGPAWGTFS HHHHHH
Endo_LysPALS22_Ec 2 1.11e-07 M HHHHHH AKKHIGTWNG
Endo_LysH5 136 3.08e-06 PGSGWEKVTR RQHAYD FPMWFIRPNF
Endo_T5-Zn2+/Ca2+ 117 1.95e-05 KLRFGADWNA SGDYHD EIKRGTYDGG
Endo_T5-Zn2+ 117 1.95e-05 KLRFGADWNA SGDYHD EIKRGTYDGG
Endo_LysAm24 92 1.95e-05 INFIKSFEGL RLRAYD DGVGVITIGY
Endo_LysB4 132 2.92e-05 GDWVSFKDYP HFELYD VVGGQKPPAD
Endo_LysECD7 122 4.30e-05 FKDGVHFQLP HSKYPD PK
Endo_Ply113 168 7.38e-05 LGQYKGDDDI MFIYYK KTKQGSTEQW
Endo_LysP108 41 7.88e-05 NAGYARYANG IAHYYG SEGYVWEAID
Endo_LysAB-vT2 55 1.02e-04 VDLIRQFEGL RTRAYQ DSVGIWTIGY
Endo_LysZX4-NCA 19 4.09e-04 NLIKSHEGLV LAVYPD PATGGAPYTA
Endo_LysPA26 16 5.13e-04 IDAIKEHEGL RLVAYL DSVGVWTIGY
Endo_PlyG_EAD 133 6.06e-04 IENVRTHQSW SGKYCP HRMLAEGRWG
Endo_PlyG_CBD 44 5.63e-03 DVMGALTSLK MTADFI LQSDGLTYFI
--------------------------------------------------------------------------------
--------------------------------------------------------------------------------
	Motif RTHYYD MEME-10 block diagrams
--------------------------------------------------------------------------------
SEQUENCE NAME POSITION P-VALUE MOTIF DIAGRAM
------------- ---------------- -------------
Endo_LysCSA13 4e-08 121_[10]_122
Endo_LysPALS22_Pp 1.1e-07 406_[10]
Endo_LysPALS22_Ec 1.1e-07 1_[10]_315
Endo_LysH5 3.1e-06 135_[10]_340
Endo_T5-Zn2+/Ca2+ 2e-05 116_[10]_15
Endo_T5-Zn2+ 2e-05 116_[10]_15
Endo_LysAm24 2e-05 91_[10]_127
Endo_LysB4 2.9e-05 131_[10]_125
Endo_LysECD7 4.3e-05 121_[10]_2
Endo_Ply113 7.4e-05 167_[10]_64
Endo_LysP108 7.9e-05 40_[10]_249
Endo_LysAB-vT2 0.0001 54_[10]_127
Endo_LysZX4-NCA 0.00041 18_[10]_121
Endo_LysPA26 0.00051 15_[10]_124
Endo_PlyG_EAD 0.00061 132_[10]_27
Endo_PlyG_CBD 0.0056 43_[10]_36
--------------------------------------------------------------------------------
--------------------------------------------------------------------------------
	Motif RTHYYD MEME-10 in BLOCKS format
--------------------------------------------------------------------------------
BL MOTIF RTHYYD width=6 seqs=16
Endo_LysCSA13 ( 122) RTHYYD 1
Endo_LysPALS22_Pp ( 407) HHHHHH 1
Endo_LysPALS22_Ec ( 2) HHHHHH 1
Endo_LysH5 ( 136) RQHAYD 1
Endo_T5-Zn2+/Ca2+ ( 117) SGDYHD 1
Endo_T5-Zn2+ ( 117) SGDYHD 1
Endo_LysAm24 ( 92) RLRAYD 1
Endo_LysB4 ( 132) HFELYD 1
Endo_LysECD7 ( 122) HSKYPD 1
Endo_Ply113 ( 168) MFIYYK 1
Endo_LysP108 ( 41) IAHYYG 1
Endo_LysAB-vT2 ( 55) RTRAYQ 1
Endo_LysZX4-NCA ( 19) LAVYPD 1
Endo_LysPA26 ( 16) RLVAYL 1
Endo_PlyG_EAD ( 133) SGKYCP 1
Endo_PlyG_CBD ( 44) MTADFI 1
//
--------------------------------------------------------------------------------
--------------------------------------------------------------------------------
	Motif RTHYYD MEME-10 position-specific scoring matrix
--------------------------------------------------------------------------------
log-odds matrix: alength= 20 w= 6 n= 3532 bayes= 7.77972 E= 8.5e+008
-191 -153 -312 -167 -203 -377 325 53 -199 37 244 -278 -311 -185 265 136 -202 -134 -352 -283
54 -180 -194 -58 129 50 223 -155 -152 90 -104 -191 -251 60 -113 17 115 -174 -362 -275
-15 -241 89 100 -292 -300 344 5 62 -205 -154 -155 -229 -67 145 -106 -164 42 -391 -289
76 -139 -63 -186 113 -380 198 -201 -297 -24 -135 -282 -283 -251 -206 -185 -268 -228 -168 334
-256 176 -348 -252 144 -436 304 -250 -360 -188 -182 -341 90 -306 -259 -240 -325 -280 -181 335
-151 -243 276 -13 -295 -91 217 0 -6 -10 -160 -151 22 66 -82 -111 -170 -260 -395 -295
--------------------------------------------------------------------------------
--------------------------------------------------------------------------------
	Motif RTHYYD MEME-10 position-specific probability matrix
--------------------------------------------------------------------------------
letter-probability matrix: alength= 20 w= 6 nsites= 16 E= 8.5e+008
0.000000 0.000000 0.000000 0.000000 0.000000 0.000000 0.250000 0.062500 0.000000 0.062500 0.125000 0.000000 0.000000 0.000000 0.312500 0.187500 0.000000 0.000000 0.000000 0.000000
0.125000 0.000000 0.000000 0.000000 0.125000 0.187500 0.125000 0.000000 0.000000 0.125000 0.000000 0.000000 0.000000 0.062500 0.000000 0.062500 0.187500 0.000000 0.000000 0.000000
0.062500 0.000000 0.125000 0.062500 0.000000 0.000000 0.312500 0.062500 0.125000 0.000000 0.000000 0.000000 0.000000 0.000000 0.125000 0.000000 0.000000 0.125000 0.000000 0.000000
0.250000 0.000000 0.062500 0.000000 0.000000 0.000000 0.125000 0.000000 0.000000 0.062500 0.000000 0.000000 0.000000 0.000000 0.000000 0.000000 0.000000 0.000000 0.000000 0.500000
0.000000 0.062500 0.000000 0.000000 0.062500 0.000000 0.250000 0.000000 0.000000 0.000000 0.000000 0.000000 0.125000 0.000000 0.000000 0.000000 0.000000 0.000000 0.000000 0.500000
0.000000 0.000000 0.500000 0.000000 0.000000 0.062500 0.125000 0.062500 0.062500 0.062500 0.000000 0.000000 0.062500 0.062500 0.000000 0.000000 0.000000 0.000000 0.000000 0.000000
--------------------------------------------------------------------------------
--------------------------------------------------------------------------------
	Motif RTHYYD MEME-10 regular expression
--------------------------------------------------------------------------------
[RH]XH[YA][YH]D
--------------------------------------------------------------------------------
Time 5.12 secs.
********************************************************************************
********************************************************************************
SUMMARY OF MOTIFS
********************************************************************************
--------------------------------------------------------------------------------
	Combined block diagrams: non-overlapping sites with p-value < 0.0001
--------------------------------------------------------------------------------
SEQUENCE NAME COMBINED P-VALUE MOTIF DIAGRAM
------------- ---------------- -------------
Endo_LysAB-vT2 9.33e-31 47_[3(8.06e-07)]_28_[4(1.20e-06)]_8_\
[9(7.08e-05)]_6_[7(2.35e-07)]_[1(1.38e-11)]_6_[6(4.05e-07)]_[2(2.18e-10)]_\
15_[5(3.79e-08)]_2
Endo_LysAm24 1.64e-31 9_[9(2.26e-05)]_69_[3(1.38e-06)]_1_\
[10(1.95e-05)]_21_[4(9.13e-08)]_8_[9(1.27e-06)]_6_[7(1.27e-07)]_\
[1(5.59e-10)]_6_[6(1.22e-07)]_[2(1.24e-10)]_3_[8(2.74e-05)]_6_\
[5(2.75e-06)]_2
Endo_LysB4 8.18e-18 40_[2(9.09e-09)]_28_[4(1.72e-05)]_7_\
[3(1.26e-05)]_17_[9(5.68e-06)]_4_[10(2.92e-05)]_45_[5(1.38e-05)]_1_\
[6(5.39e-05)]_20_[1(6.99e-09)]_25
Endo_LysCSA13 1.19e-32 23_[4(5.74e-09)]_5_[2(9.24e-08)]_25_\
[9(7.54e-05)]_39_[10(4.01e-08)]_23_[6(3.77e-07)]_2_[5(6.24e-07)]_33_\
[1(2.45e-15)]_1_[8(8.76e-06)]_1_[3(7.88e-06)]_6_[7(7.59e-05)]_4
Endo_LysECD7 3.74e-16 30_[4(3.05e-05)]_29_[9(3.33e-05)]_\
10_[2(7.56e-09)]_1_[1(1.90e-06)]_7_[10(4.30e-05)]_2
Endo_LysH5 8.76e-33 26_[4(4.10e-09)]_45_[9(9.27e-07)]_\
50_[10(3.08e-06)]_81_[7(9.21e-06)]_61_[2(4.31e-09)]_78_[6(2.61e-07)]_2_\
[5(1.68e-07)]_33_[1(5.49e-13)]_1_[8(3.26e-06)]_1_[3(1.11e-07)]_16
Endo_LysP108 3.97e-25 40_[10(7.88e-05)]_54_[2(7.16e-10)]_\
81_[6(8.90e-08)]_2_[5(8.01e-08)]_14_[7(6.56e-05)]_4_[4(7.27e-06)]_1_\
[1(7.53e-12)]_2_[8(2.71e-06)]_1_[3(4.13e-05)]_15
Endo_LysPA26 5.80e-32 8_[3(6.54e-07)]_15_[4(9.49e-06)]_29_\
[7(3.41e-07)]_[1(2.42e-12)]_6_[6(3.63e-09)]_[2(1.86e-12)]_15_[5(4.19e-06)]_\
3
Endo_LysPALS22_Ec 1.54e-36 1_[10(1.11e-07)]_4_[3(4.70e-06)]_66_\
[2(3.17e-13)]_41_[4(5.76e-07)]_78_[6(1.98e-11)]_2_[5(2.61e-08)]_27_\
[9(2.13e-05)]_1_[1(3.74e-10)]_3_[7(1.51e-06)]_6_[8(3.31e-05)]_6
Endo_LysPALS22_Pp 1.56e-35 95_[3(4.70e-06)]_66_[2(3.17e-13)]_\
41_[4(5.76e-07)]_78_[6(1.98e-11)]_2_[5(2.61e-08)]_27_[9(2.13e-05)]_1_\
[1(3.74e-10)]_3_[7(1.51e-06)]_6_[8(3.31e-05)]_6_[10(1.11e-07)]
Endo_LysZX4-NCA 4.28e-30 10_[3(2.86e-07)]_18_[4(7.13e-05)]_\
17_[9(6.60e-05)]_6_[7(2.91e-05)]_[1(2.48e-10)]_6_[6(7.00e-08)]_\
[2(1.30e-16)]_21
Endo_Ply113 1.24e-21 4_[9(5.68e-06)]_13_[4(9.31e-09)]_20_\
[7(2.11e-05)]_11_[2(1.43e-08)]_13_[1(8.54e-07)]_9_[6(9.71e-06)]_36_\
[10(7.38e-05)]_14_[8(4.62e-07)]_12_[3(8.07e-05)]_14_[5(4.10e-05)]_4
Endo_PlyG_CBD 1.24e-09 18_[2(2.31e-05)]_14_[1(4.90e-07)]_5_\
[5(5.77e-05)]_10
Endo_PlyG_EAD 1.87e-14 11_[4(2.18e-06)]_21_[6(1.41e-06)]_\
10_[2(5.20e-08)]_25_[5(6.17e-05)]_8_[1(5.25e-06)]_33
Endo_T5-Zn2+ 9.66e-25 [6(3.04e-08)]_1_[2(3.13e-08)]_4_\
[4(1.20e-06)]_17_[7(7.08e-05)]_6_[9(2.13e-05)]_[1(2.57e-07)]_[5(1.76e-06)]_\
8_[3(1.88e-05)]_5_[10(1.95e-05)]_8_[8(4.85e-06)]_1
Endo_T5-Zn2+/Ca2+ 9.66e-25 [6(3.04e-08)]_1_[2(3.13e-08)]_4_\
[4(1.20e-06)]_17_[7(7.08e-05)]_6_[9(2.13e-05)]_[1(2.57e-07)]_[5(1.76e-06)]_\
8_[3(1.88e-05)]_5_[10(1.95e-05)]_8_[8(4.85e-06)]_1
--------------------------------------------------------------------------------
********************************************************************************
********************************************************************************
Stopped because requested number of motifs (10) found.
********************************************************************************
CPU: noble-meme.grid.gs.washington.edu
********************************************************************************

## Sheet: Table S8
Table S8: Structural Validation of Predicted Protein Models; Comparison of models generated using Swiss-Model, AlphaFold Colab, and AlphaFold EMBL-EBI. Validation metrics include Ramachandran statistics (favored and outlier residues), VERIFY3D compatibility (% of residues with average 3D–1D score ≥0.1), ERRAT overall quality factor (%), and MolProbity stereochemical assessments (clashscore, globa…
Model	Residues (Rama)	Verify3D ≥0.1 (%)	ERRAT (%)	Procheck	MolProbity Clashscore (percentile)	MolProbity Score (percentile)	Poor rotamers (%)	Ramachandran favored (%)	Ramachandran outliers (%)	CaBLAM outliers (%)	Cβ deviations >0.25Å (%)	Bad bonds (%)	Bad angles (%)	Avg. pLDDT	Notes
Swiss-Model	161 (of 163)	79.75	93.51	Errors: 1 Warning: 6 Pass: 2	5.17 (93rd)	1.72 (89th)	0.71	0.9317	0.0062	3.8	0.66	0	0.83	–	High ERRAT, balanced MolProbity
AlphaFold (Colab)	320 (of 322)	87.58	87.79	Errors: 4 Warning: 2 Pass: 3	26.2 (19th)	2.67 (38th)	2.21	0.9156	0.0344	2.5	0	3.59	1.65	87.6	Good Verify3D, weaker geometry
EMBL-EBI AlphaFold	299 (of 301)	77.41	90.69	Errors: 1 Warning: 5 Pass: 3	1.92 (99th)	1.30 (98th)	0.39	0.9498	0.0033	2	0	0	0.36	89.44	Best MolProbity, but Verify3D fail
Summary statistics (Endo_LysPALS22_Ec)
All-Atom	Clashscore, all atoms:	5.17		93rd percentile* (N=1784, all resolutions)
Contacts	Clashscore is the number of serious steric overlaps (> 0.4 Å) per 1000 atoms.
Protein	Poor rotamers	1	0.0071	Goal: <0.3%
Geometry	Favored rotamers	136	0.9714	Goal: >98%
	Ramachandran outliers	1	0.0062	Goal: <0.05%
	Ramachandran favored	150	0.9317	Goal: >98%
	Rama distribution Z-score	1.14 ± 0.71		Goal: abs(Z score) < 2
	MolProbity score^	1.72		89th percentile* (N=27675, 0Å - 99Å)
	Cβ deviations >0.25Å	1	0.0066	Goal: 0
	Bad bonds:	0 / 1335	0	Goal: 0%
	Bad angles:	15 / 1818	0.0083	Goal: <0.1%
Peptide Omegas	Cis Prolines:	2025-08-01	0.125	Expected: ≤1 per chain, or ≤5%
Low-resolution Criteria	CaBLAM outliers	6	0.038	Goal: <1.0%
	CA Geometry outliers	1	0.0063	Goal: <0.5%
Additional validations	Chiral volume outliers	0/187
	Waters with clashes	0/0	0	See UnDowser table for details
Summary statistics (Endo_PALS22_Ec_AlphaFold)
All-Atom	Clashscore, all atoms:	26.2		19th percentile* (N=1784, all resolutions)
Contacts	Clashscore is the number of serious steric overlaps (> 0.4 Å) per 1000 atoms.
Protein	Poor rotamers	6	0.0221	Goal: <0.3%
Geometry	Favored rotamers	265	0.9779	Goal: >98%
	Ramachandran outliers	11	0.0344	Goal: <0.05%
	Ramachandran favored	293	0.9156	Goal: >98%
	Rama distribution Z-score	-0.84 ± 0.45		Goal: abs(Z score) < 2
	MolProbity score^	2.67		38th percentile* (N=27675, 0Å - 99Å)
	Cβ deviations >0.25Å	0	0	Goal: 0
	Bad bonds:	93 / 2591	0.0359	Goal: 0%
	Bad angles:	58 / 3516	0.0165	Goal: <0.1%
Peptide Omegas	Cis Prolines:	2015-01-01	0.0667	Expected: ≤1 per chain, or ≤5%
	Twisted Peptides:	3 / 321	0.0093	Goal: 0
Low-resolution Criteria	CaBLAM outliers	8	0.025	Goal: <1.0%
	CA Geometry outliers	2	0.0063	Goal: <0.5%
Additional validations	Chiral volume outliers	0/370
	Waters with clashes	0/0	0	See UnDowser table for details
In the two column results, the left column gives the raw count, right column gives the percentage.
* 100th percentile is the best among structures of comparable resolution; 0th percentile is the worst. For clashscore the comparative set of structures was selected in 2004, for MolProbity score in 2006.
^ MolProbity score combines the clashscore, rotamer, and Ramachandran evaluations into a single score, normalized to be on the same scale as X-ray resolution.
Summary statistics (AF-A0A855GMK5-F1-model_v4)
All-Atom	Clashscore, all atoms:	1.92		99th percentile* (N=1784, all resolutions)
Contacts	Clashscore is the number of serious steric overlaps (> 0.4 Å) per 1000 atoms.
Protein	Poor rotamers	1	0.0039	Goal: <0.3%
Geometry	Favored rotamers	251	0.9767	Goal: >98%
	Ramachandran outliers	1	0.0033	Goal: <0.05%
	Ramachandran favored	284	0.9498	Goal: >98%
	Rama distribution Z-score	0.69 ± 0.48		Goal: abs(Z score) < 2
	MolProbity score^	1.3		98th percentile* (N=27675, 0Å - 99Å)
	Cβ deviations >0.25Å	0	0	Goal: 0
	Bad bonds:	0 / 2441	0	Goal: 0%
	Bad angles:	3322-12-01	0.0036	Goal: <0.1%
Peptide Omegas	Cis Prolines:	2018-01-01	0.0556	Expected: ≤1 per chain, or ≤5%
	Twisted Peptides:	1 / 300	0.0033	Goal: 0
Low-resolution Criteria	CaBLAM outliers	6	0.02	Goal: <1.0%
	CA Geometry outliers	1	0.0034	Goal: <0.5%
Additional validations	Chiral volume outliers	0/352
	Waters with clashes	0/0	0	See UnDowser table for details
In the two column results, the left column gives the raw count, right column gives the percentage.
* 100th percentile is the best among structures of comparable resolution; 0th percentile is the worst. For clashscore the comparative set of structures was selected in 2004, for MolProbity score in 2006.
^ MolProbity score combines the clashscore, rotamer, and Ramachandran evaluations into a single score, normalized to be on the same scale as X-ray resolution.

## Sheet: Table S9
Table S9: Structural Alignment Results of Endo_LysPALS22_Ec with AF-A0A855GMK5-F1-model_v4 and Endo_PALS22_Ec_AlphaFold
Reference Structure	Comparison Structure	Chain Pairing	Sequence Alignment Score	RMSD (pruned pairs)	No. of Pruned Pairs	RMSD (all pairs)	No. of All Pairs
Endo_PALS22_Ec_AlphaFold.pdb, chain A	AF-A0A855GMK5-F1-model_v4.pdb, chain A	bb	843.3	0.560 Å	184	16.059 Å	289
Endo_PALS22_Ec_AlphaFold.pdb, chain A	Endo_LysPALS22_Ec.pdb, chain A	bb	869.7	0.510 Å	160	0.615 Å	163

## Sheet: Table S10
Table S10: Structural alignment results between Endo_PALS22_Ec_AlphaFold_EAD (reference) and various target endolysins (EAD domains), showing sequence alignment scores, pruned pairs, and RMSD values for both pruned and all pairs.
Reference	Target Protein	Chain	Sequence Alignment Score	Pruned Atom Pairs	RMSD Pruned (Å)	RMSD All Pairs (Å)
Endo_PALS22_Ec_AlphaFold_EAD	Endo_LysAB-vT2_EAD	D	23.2	4	1.112	16.823
Endo_PALS22_Ec_AlphaFold_EAD	Endo_LysAm24_EAD	A	20.9	6	1.549	20.871
Endo_PALS22_Ec_AlphaFold_EAD	Endo_LysCSA13_EAD	A	31.7	4	0.677	15.02
Endo_PALS22_Ec_AlphaFold_EAD	Endo_LysECD7_EAD	A	34.6	8	1.215	11.834
Endo_PALS22_Ec_AlphaFold_EAD	Endo_LysH5_EAD1	A	14.3	4	0.731	14.053
Endo_PALS22_Ec_AlphaFold_EAD	Endo_LysH5_EAD2	A	177.7	69	0.973	4.165
Endo_PALS22_Ec_AlphaFold_EAD	Endo_LysPA26_EAD	A	24.4	23	0.965	20.343
Endo_PALS22_Ec_AlphaFold_EAD	Endo_LysPALS22_Pp_EAD	A	748.5	138	0.509	0.63
Endo_PALS22_Ec_AlphaFold_EAD	Endo_LysZX4-NCA_EAD	A	24.9	7	1.473	16.224
Endo_PALS22_Ec_AlphaFold_EAD	Endo_Ply113_EAD	C	14.6	5	0.987	12.155
Endo_PALS22_Ec_AlphaFold_EAD	Endo_T5-Zn2+_EAD	A	32.8	5	1.188	14.828
Endo_PALS22_Ec_AlphaFold_EAD	Endo_LysB4_EAD	A	17.6	7	0.983	14.942
Endo_PALS22_Ec_AlphaFold_EAD	Endo_LysP108_EAD	A	149.8	65	1.121	4.796
Endo_PALS22_Ec_AlphaFold_EAD	Endo_PlyG_EAD_EAD	A	227.5	97	1.116	2.746
Endo_PALS22_Ec_AlphaFold_EAD	Endo_T5-Zn2+Ca2+_EAD	A	29	18	1.181	19.311

[truncated: 6 more sheets: Table S11, Table S12, Table S13, Table S14, Table S15, Table S16]
